# Supplementary material for: Associations of proteomic age clocks with lifestyle risk factors, incident chronic diseases and mortality in two European cohorts
Source: Nat Aging. 2026 Jun 29;6(7):1437–51. doi: 10.1038/s43587-026-01163-6 (PMC13375651; doi:10.1038/s43587-026-01163-6)
Supplement: Supplementary file 4 — Statistical source data. [file 43587_2026_1163_MOESM4_ESM.xlsx]

## Sheet: Figure2A
Study	Training population (n)	Training age (range)	Somascan version*	N proteins in model	Correlation with chronological age in EPIC	Mean (SD) age gap in EPIC
Tanaka 2018	US BLSA and GESTALT (120)	22-93	1.3K	76	0.75	0.08 (5.74)
Lehallier 2019	UK Interval and US Longevity (Ashkenazi Jews, 50% offspring of long-lived parents) (2817)	18-95	5K (3283 used)	373	0.87	0.22 (4.87)
Sathyan 2020	US Longevity (1025)	65-95	5K	162	0.8	0.02 (2.34)
Oh 2023	US Knight ADRC (cognitively healthy controls) (1398)	27-104	5K	1592**	0.87	0.05 (3.09)
Wang 2024	US ARIC multiethnic (no major disease or conditions) (2993)	46-70	5K	788	0.89	0.09 (2.75)
Global	Mean of all conventional clock age gaps	NA	NA	NA	0.89	0.09 (2.92)
*Approximate number of aptamers in version. **Across 500 bootstrapped conventional age models

## Sheet: Figure2C
	Tanaka	Oh	Sathyan	Lehallier	Wang	Global
Tanaka	1	0.382455787474482	0.348607916507758	0.54600384899281	0.372653232821534	0.781282694781685
Oh	0.382455787474482	1	0.631221957069971	0.575465745736867	0.593274155504632	0.766154113375636
Sathyan	0.348607916507758	0.631221957069971	1	0.475431456011672	0.49744585200057	0.682689603636823
Lehallier	0.54600384899281	0.575465745736867	0.475431456011672	1	0.57309144367218	0.853340797794568
Wang	0.372653232821534	0.593274155504632	0.49744585200057	0.57309144367218	1	0.730736842436626
Global	0.781282694781685	0.766154113375636	0.682689603636823	0.853340797794568	0.730736842436626	1

## Sheet: Figure2D
Tanaka	Wang	Sathyan	Lehallier	Oh
seq.11102.22	seq.10015.119	seq.2677.1	seq.4914.10	seq.4917.62
seq.11104.13	seq.10024.44	seq.18880.81	seq.4917.62	seq.2182.54
seq.13093.6	seq.10043.31	seq.3581.53	seq.3032.11	seq.4914.10
seq.13101.60	seq.10054.3	seq.3710.49	seq.5934.1	seq.3714.49
seq.13117.232	seq.10064.12	seq.8974.172	seq.2765.4	seq.3521.16
seq.13118.5	seq.10086.39	seq.3378.49	seq.2728.62	seq.3032.11
seq.13124.20	seq.10362.35	seq.8841.65	seq.2813.11	seq.2829.19
seq.14123.34	seq.10442.1	seq.14136.234	seq.9793.145	seq.3505.6
seq.14128.121	seq.10453.7	seq.4990.87	seq.14136.234	seq.14615.46
seq.14153.8	seq.10499.1	seq.8258.22	seq.8080.24	seq.17145.1
seq.2475.1	seq.10514.5	seq.4801.13	seq.13460.4	seq.5934.1
seq.2516.57	seq.10521.10	seq.6472.40	seq.8974.172	seq.12531.5
seq.2571.12	seq.10534.40	seq.3033.57	seq.4541.49	seq.5183.53
seq.2585.2	seq.10551.7	seq.3216.2	seq.7957.2	seq.4916.2
seq.2677.1	seq.10558.26	seq.13460.4	seq.9296.15	seq.3045.72
seq.2741.22	seq.10560.1	seq.13124.20	seq.3378.49	seq.6392.7
seq.2765.4	seq.10563.13	seq.12807.89	seq.9484.75	seq.15640.54
seq.2813.11	seq.10565.19	seq.10974.20	seq.3220.40	seq.4374.45
seq.2819.23	seq.10572.65	seq.8931.124	seq.7970.315	seq.3362.61
seq.2826.53	seq.10575.31	seq.4807.13	seq.13124.20	seq.8974.172
seq.2985.35	seq.10615.18	seq.4541.49	seq.5744.12	seq.16818.200
seq.3032.11	seq.10623.19	seq.4152.58	seq.3364.76	seq.5632.6
seq.3035.80	seq.10643.16	seq.15570.99	seq.4801.13	seq.8956.96
seq.3045.72	seq.10667.78	seq.7210.25	seq.7218.87	seq.9793.145
seq.3168.8	seq.10703.203	seq.11142.11	seq.2677.1	seq.4541.49
seq.3220.40	seq.10713.151	seq.8369.102	seq.3339.33	seq.8841.65
seq.3221.54	seq.10754.113	seq.17738.7	seq.2475.1	seq.15462.28
seq.3293.2	seq.10756.34	seq.17326.44	seq.6042.52	seq.8080.24
seq.3303.23	seq.10825.12	seq.17408.2	seq.4534.10	seq.2516.57
seq.3323.37	seq.10842.7	seq.4151.6	seq.8890.9	seq.5364.7
seq.3329.14	seq.10876.300	seq.3332.57	seq.6904.14	seq.6556.5
seq.3364.76	seq.10892.8	seq.13438.115	seq.6556.5	seq.6227.1
seq.3378.49	seq.10895.28	seq.8778.3	seq.4831.4	seq.14136.234
seq.3396.54	seq.10916.44	seq.2705.5	seq.11208.15	seq.3799.11
seq.3438.10	seq.10939.16	seq.6897.38	seq.9177.6	seq.6081.52
seq.3461.58	seq.10940.25	seq.2829.19	seq.5698.60	seq.11424.4
seq.3505.6	seq.10949.59	seq.15506.34	seq.5087.5	seq.2677.1
seq.3600.2	seq.10956.82	seq.3220.40	seq.3213.65	seq.13114.50
seq.3607.71	seq.10974.20	seq.3499.77	seq.5738.25	seq.16614.27
seq.3624.3	seq.10981.56	seq.5337.64	seq.9928.125	seq.7154.92
seq.3707.12	seq.11109.56	seq.16926.44	seq.3327.27	seq.11278.4
seq.4141.79	seq.11120.49	seq.2939.10	seq.3461.58	seq.16070.7
seq.4145.58	seq.11155.16	seq.11969.5	seq.10462.14	seq.15533.97
seq.4155.3	seq.11173.29	seq.17419.17	seq.4878.3	seq.14711.27
seq.4328.2	seq.11177.16	seq.17156.72	seq.6572.10	seq.7551.33
seq.4374.45	seq.11178.21	seq.11654.77	seq.4829.43	seq.12630.8
seq.4437.56	seq.11190.129	seq.5915.58	seq.8484.24	seq.7251.64
seq.4471.50	seq.11193.27	seq.2805.6	seq.11277.23	seq.7970.315
seq.4496.60	seq.11196.31	seq.13089.6	seq.14711.27	seq.3024.18
seq.4541.49	seq.11205.10	seq.13465.5	seq.5353.89	seq.2212.69
seq.4542.24	seq.11208.15	seq.2953.31	seq.13940.19	seq.2475.1
seq.4801.13	seq.11214.40	seq.17335.18	seq.3651.50	seq.3710.49
seq.4831.4	seq.11228.37	seq.6223.5	seq.6086.15	seq.12501.10
seq.4867.15	seq.11237.49	seq.15560.52	seq.8038.41	seq.5631.83
seq.4913.78	seq.11242.33	seq.16908.5	seq.3325.2	seq.5698.60
seq.4917.62	seq.11243.90	seq.11208.15	seq.13563.259	seq.12871.10
seq.4979.34	seq.11258.41	seq.4125.52	seq.2602.2	seq.3234.23
seq.5061.27	seq.11266.8	seq.18382.109	seq.14114.18	seq.5701.81
seq.5099.14	seq.11277.23	seq.3396.54	seq.6022.57	seq.3168.8
seq.5116.62	seq.11283.13	seq.11872.9	seq.6511.17	seq.16890.37
seq.5140.56	seq.11302.237	seq.4135.84	seq.3003.29	seq.6367.66
seq.5356.2	seq.11330.15	seq.11278.4	seq.14151.4	seq.6472.40
seq.5392.73	seq.11352.42	seq.10981.56	seq.7638.30	seq.7655.11
seq.5508.62	seq.11360.39	seq.2948.58	seq.12475.48	seq.19601.15
seq.5509.7	seq.11383.41	seq.7154.92	seq.5116.62	seq.8773.172
seq.7638.30	seq.11388.75	seq.3620.67	seq.3292.75	seq.11208.15
seq.7655.11	seq.11462.8	seq.18931.40	seq.10700.10	seq.18880.81
seq.8464.31	seq.11468.15	seq.7224.11	seq.9370.69	seq.3175.51
seq.8468.19	seq.11486.26	seq.6485.59	seq.5066.134	seq.3332.57
seq.8488.33	seq.11537.12	seq.10663.42	seq.6036.78	seq.8013.9
seq.9171.11	seq.11547.84	seq.4916.2	seq.5224.20	seq.16060.99
seq.9187.2	seq.11551.16	seq.11128.29	seq.2585.2	seq.15326.64
seq.9191.8	seq.11563.51	seq.5117.14	seq.11194.6	seq.6260.14
seq.9212.22	seq.11591.43	seq.9573.108	seq.14123.34	seq.15570.99
seq.9213.24	seq.11606.22	seq.12799.65	seq.11204.80	seq.7810.20
seq.9216.100	seq.11607.15	seq.6360.7	seq.8983.7	seq.6927.7
	seq.11661.11	seq.12501.10	seq.3730.81	seq.15391.114
	seq.11827.7	seq.8304.50	seq.4125.52	seq.6496.60
	seq.11955.1	seq.6458.6	seq.3216.2	seq.4697.59
	seq.11969.5	seq.9545.156	seq.7856.51	seq.4588.1
	seq.12008.3	seq.7982.10	seq.9474.22	seq.4152.58
	seq.12022.12	seq.17673.34	seq.2617.56	seq.3518.54
	seq.12033.3	seq.10643.16	seq.9211.19	seq.15431.31
	seq.12338.27	seq.3341.33	seq.8470.213	seq.13460.4
	seq.12343.14	seq.9547.29	seq.5031.10	seq.11388.75
	seq.12370.30	seq.16614.27	seq.11678.105	seq.16621.77
	seq.12408.333	seq.9266.1	seq.2692.74	seq.2731.29
	seq.12417.46	seq.18323.39	seq.9599.6	seq.3331.8
	seq.12423.38	seq.18271.43	seq.5264.65	seq.16899.59
	seq.12438.127	seq.9898.161	seq.3035.80	seq.3364.76
	seq.12439.67	seq.12864.9	seq.13093.6	seq.3651.50
	seq.12454.105	seq.11494.4	seq.10427.2	seq.2617.56
	seq.12456.5	seq.8633.18	seq.6485.59	seq.5105.2
	seq.12462.20	seq.19376.74	seq.7994.41	seq.8869.5
	seq.12477.42	seq.6965.19	seq.10467.58	seq.5738.25
	seq.12479.50	seq.18868.7	seq.2516.57	seq.9266.1
	seq.12483.62	seq.12417.46	seq.2747.3	seq.8840.61
	seq.12490.92	seq.19144.9	seq.8932.1	seq.9018.38
	seq.12493.42	seq.9053.16	seq.7173.141	seq.10046.55
	seq.12507.16	seq.16852.10	seq.3302.58	seq.18185.118
	seq.12515.45	seq.3521.16	seq.8225.86	seq.5008.51
	seq.12556.7	seq.13515.8	seq.7161.25	seq.6605.17
	seq.12573.80	seq.13574.50	seq.9361.7	seq.13104.32
	seq.12577.100	seq.7265.32	seq.10571.14	seq.4151.6
	seq.12583.77	seq.11168.3	seq.5463.22	seq.12612.37
	seq.12618.50	seq.4374.45	seq.9917.16	seq.8464.31
	seq.12623.84	seq.5689.1	seq.10615.18	seq.6373.54
	seq.12627.97	seq.10672.75	seq.2665.26	seq.3327.27
	seq.12630.8	seq.12428.2	seq.9244.27	seq.9484.75
	seq.12650.43	seq.12700.9	seq.8802.24	seq.3325.2
	seq.12651.21	seq.18830.1	seq.5663.18	seq.11104.13
	seq.12655.30	seq.15686.49	seq.5740.17	seq.14337.1
	seq.12682.5	seq.14684.17	seq.9876.20	seq.3348.49
	seq.12683.156	seq.10442.1	seq.3046.31	seq.15526.33
	seq.12684.5	seq.18386.36	seq.9566.103	seq.6444.15
	seq.12695.62	seq.14051.54	seq.3024.18	seq.9876.20
	seq.12705.9	seq.19601.15	seq.7892.132	seq.17366.6
	seq.12714.38	seq.5612.16	seq.13652.2	seq.10442.1
	seq.12753.6	seq.15448.47	seq.13720.95	seq.18947.3
	seq.12764.3	seq.19388.2	seq.10553.8	seq.10615.18
	seq.12781.2	seq.12504.26	seq.10624.45	seq.4155.3
	seq.12811.55	seq.8480.29	seq.10708.3	seq.11140.56
	seq.12813.18	seq.9815.5	seq.7871.16	seq.15491.20
	seq.12815.9	seq.13536.56	seq.9457.3	seq.4496.60
	seq.12827.37	seq.13513.174	seq.6472.40	seq.9244.27
	seq.12847.27	seq.5660.51	seq.8777.5	seq.10514.5
	seq.12856.14	seq.13519.112	seq.3581.53	seq.5737.61
	seq.12881.17	seq.5089.11	seq.13517.3	seq.19127.1
	seq.12923.51	seq.13085.18	seq.3847.56	seq.7927.16
	seq.12934.1	seq.17196.5	seq.11278.4	seq.10713.151
	seq.12940.35	seq.4588.1	seq.6223.5	seq.12622.96
	seq.13053.6	seq.6252.62	seq.9886.28	seq.11219.95
	seq.13073.14	seq.17152.10	seq.5897.58	seq.3197.70
	seq.13076.4	seq.7092.7	seq.7778.104	seq.11265.8
	seq.13082.9	seq.4498.62	seq.5727.35	seq.3220.40
	seq.13112.179	seq.13977.28	seq.3487.32	seq.8028.22
	seq.13114.50	seq.12630.8	seq.3445.53	seq.15511.37
	seq.13118.5	seq.2888.49	seq.6289.78	seq.3803.10
	seq.13124.20	seq.13473.55	seq.11424.4	seq.12746.4
	seq.13129.40	seq.7251.64	seq.8889.5	seq.2828.82
	seq.13228.75	seq.4923.79	seq.12663.1	seq.7784.1
	seq.13242.134	seq.11109.56	seq.7939.1	seq.13431.74
	seq.13268.45	seq.9111.40	seq.11591.43	seq.19143.38
	seq.13375.48	seq.11178.21	seq.13496.19	seq.10753.31
	seq.13381.49	seq.8464.31	seq.3815.14	seq.6470.19
	seq.13441.30	seq.11107.25	seq.11144.10	seq.5483.1
	seq.13473.55	seq.16818.200	seq.14178.18	seq.3894.15
	seq.13484.69	seq.3234.23	seq.3052.8	seq.6433.57
	seq.13491.40	seq.2962.50	seq.6070.11	seq.8447.11
	seq.13494.6	seq.9294.45	seq.12385.4	seq.17793.4
	seq.13495.48	seq.10514.5	seq.6923.1	seq.15315.64
	seq.13499.30	seq.2637.77	seq.3859.50	seq.5749.53
	seq.13509.5	seq.16057.6	seq.2731.29	seq.9880.33
	seq.13514.121	seq.3168.8	seq.5097.14	seq.7863.50
	seq.13517.3	seq.2890.59	seq.6553.68	seq.9457.3
	seq.13518.5	seq.5632.6	seq.12580.7	seq.8396.42
	seq.13530.5	seq.4496.60	seq.5036.50	seq.3583.54
	seq.13536.56	seq.15640.54	seq.3516.60	seq.8304.50
	seq.13548.53	seq.3362.61	seq.13713.164	seq.9459.7
	seq.13563.259	seq.8956.96	seq.12442.4	seq.6077.63
	seq.13580.2	seq.6392.7	seq.2952.75	seq.12683.156
	seq.13590.1	seq.3045.72	seq.7181.17	seq.19197.95
	seq.13597.20		seq.11544.39	seq.12463.7
	seq.13602.6		seq.3291.30	seq.12882.7
	seq.13605.16		seq.5337.64	seq.7918.114
	seq.13609.11		seq.6900.30	seq.8024.64
	seq.13618.15		seq.14628.72	seq.6947.4
	seq.13621.31		seq.13704.5	seq.8814.33
	seq.13624.17		seq.12826.5	seq.3132.1
	seq.13654.1		seq.13510.7	seq.14122.132
	seq.13658.31		seq.6504.65	seq.11214.40
	seq.13691.10		seq.3332.57	seq.19369.17
	seq.13694.24		seq.3810.50	seq.7179.69
	seq.13698.28		seq.3280.49	seq.15569.15
	seq.13720.95		seq.14124.6	seq.4125.52
	seq.13726.4		seq.8250.2	seq.17150.8
	seq.13729.26		seq.10663.42	seq.17224.12
	seq.13738.8		seq.13129.40	seq.3216.2
	seq.13740.51		seq.4909.68	seq.9094.5
	seq.13743.56		seq.11988.24	seq.3033.57
	seq.13744.37		seq.3175.51	seq.13610.9
	seq.13745.10		seq.2616.23	seq.8427.118
	seq.13931.22		seq.3235.50	seq.19114.8
	seq.13958.5		seq.9016.12	seq.16300.4
	seq.13972.4		seq.4126.22	seq.5252.33
	seq.13973.62		seq.11264.33	seq.8235.48
	seq.13996.16		seq.14029.42	seq.13487.24
	seq.13998.26		seq.3605.77	seq.12409.90
	seq.14006.36		seq.13727.44	seq.7790.21
	seq.14007.22		seq.5689.1	seq.3060.43
	seq.14019.73		seq.3821.28	seq.18338.26
	seq.14034.22		seq.12860.7	seq.2705.5
	seq.14045.12		seq.7863.50	seq.10606.34
	seq.14054.17		seq.11939.11	seq.12422.143
	seq.14056.4		seq.7766.25	seq.5682.13
	seq.14061.48		seq.11186.12	seq.17696.1
	seq.14076.74		seq.7854.38	seq.19561.216
	seq.14124.6		seq.12957.62	seq.9595.11
	seq.14133.93		seq.7747.47	seq.9997.12
	seq.14136.234		seq.7986.98	seq.9363.11
	seq.14139.16		seq.5088.175	seq.5658.64
	seq.14628.72		seq.13988.67	seq.9950.229
	seq.14655.1		seq.7801.30	seq.3038.9
	seq.15301.24		seq.7785.1	seq.11257.1
	seq.15304.1		seq.13416.8	seq.19365.11
	seq.15306.20		seq.14039.33	seq.18376.19
	seq.15310.61		seq.8973.23	seq.6478.2
	seq.15318.75		seq.5478.50	seq.7223.60
	seq.15321.8		seq.13116.25	seq.11287.14
	seq.15322.35		seq.9883.29	seq.13621.31
	seq.15361.37		seq.3181.50	seq.8889.5
	seq.15375.49		seq.8931.124	seq.5687.5
	seq.15376.134		seq.10608.9	seq.17333.20
	seq.15388.24		seq.6458.6	seq.8646.61
	seq.15395.15		seq.9970.7	seq.9369.174
	seq.15403.53		seq.4535.50	seq.6485.59
	seq.15417.3		seq.3222.11	seq.6571.75
	seq.15437.11		seq.9215.117	seq.11102.22
	seq.15444.45		seq.3073.51	seq.5852.6
	seq.15462.28		seq.5960.49	seq.17342.13
	seq.15472.16		seq.11308.8	seq.13973.62
	seq.15480.2		seq.9759.13	seq.4878.3
	seq.15482.12		seq.2985.35	seq.11439.88
	seq.15491.20		seq.5060.62	seq.7234.12
	seq.15494.11		seq.8297.8	seq.5006.71
	seq.15503.15		seq.2773.50	seq.8318.13
	seq.15509.2		seq.6544.33	seq.12737.12
	seq.15511.37		seq.7947.19	seq.12497.29
	seq.15530.33		seq.7752.31	seq.9221.6
	seq.15533.97		seq.12758.47	seq.6526.77
	seq.15544.25		seq.8595.75	seq.13655.34
	seq.15558.63		seq.6213.10	seq.4440.15
	seq.15560.52		seq.7918.114	seq.9118.7
	seq.15565.102		seq.6353.60	seq.5590.11
	seq.15570.99		seq.9380.2	seq.13496.19
	seq.15574.37		seq.13399.33	seq.17156.72
	seq.15579.26		seq.13073.14	seq.7240.2
	seq.15589.1		seq.3026.5	seq.12872.35
	seq.15620.4		seq.6510.56	seq.11279.42
	seq.15622.13		seq.4981.6	seq.9051.13
	seq.15634.139		seq.5034.79	seq.4979.34
	seq.15640.54		seq.12445.50	seq.10003.15
	seq.15678.71		seq.4160.49	seq.8778.3
	seq.15692.300		seq.5671.1	seq.11510.31
	seq.16057.6		seq.11178.21	seq.5879.51
	seq.16288.17		seq.11174.8	seq.19506.6
	seq.16298.84		seq.7655.11	seq.10490.3
	seq.16302.11		seq.5657.28	seq.15527.90
	seq.16320.139		seq.9070.1	seq.15637.38
	seq.16593.3		seq.6913.189	seq.19367.34
	seq.16607.78		seq.6210.100	seq.4876.32
	seq.16751.15		seq.9769.48	seq.6315.58
	seq.16768.3		seq.2666.53	seq.17737.7
	seq.16773.29		seq.3122.6	seq.10022.207
	seq.16785.45		seq.9294.45	seq.11516.7
	seq.16803.4		seq.13691.10	seq.11293.14
	seq.16818.200		seq.6965.19	seq.14056.4
	seq.16858.384		seq.12366.16	seq.17796.15
	seq.16859.100		seq.8982.65	seq.18241.18
	seq.16865.62		seq.2637.77	seq.8909.77
	seq.16877.19		seq.12700.9	seq.5468.67
	seq.16887.29		seq.11212.7	seq.3195.50
	seq.16890.37		seq.6920.1	seq.18935.14
	seq.16900.29		seq.4141.79	seq.11241.8
	seq.16902.17		seq.3822.54	seq.2190.55
	seq.16922.53		seq.8376.25	seq.13095.51
	seq.17156.72		seq.9906.21	seq.18435.40
	seq.17195.43		seq.5312.49	seq.13124.20
	seq.17231.1		seq.7948.129	seq.8874.53
	seq.17319.1		seq.7928.183	seq.3077.66
	seq.17335.18		seq.5400.52	seq.2614.28
	seq.17345.12		seq.12768.3	seq.6604.59
	seq.17362.5		seq.3806.55	seq.13477.65
	seq.17377.1		seq.5605.77	seq.18930.28
	seq.17398.55		seq.6315.58	seq.12437.18
	seq.17405.2		seq.11494.4	seq.2834.54
	seq.17410.5		seq.8024.64	seq.12361.102
	seq.17419.17		seq.13604.27	seq.9989.12
	seq.17447.52		seq.14684.17	seq.5484.63
	seq.17495.141		seq.5105.2	seq.9231.23
	seq.17515.6		seq.13929.27	seq.8760.10
	seq.17692.2		seq.8097.77	seq.15544.25
	seq.17702.53		seq.10949.59	seq.6896.3
	seq.17721.82		seq.12835.101	seq.15607.56
	seq.17748.21		seq.13686.2	seq.11432.11
	seq.17751.68		seq.13574.50	seq.8659.68
	seq.17808.37		seq.9900.36	seq.10866.60
	seq.17828.3		seq.6247.9	seq.8220.15
	seq.17829.2		seq.5623.11	seq.15385.116
	seq.17855.28		seq.7085.81	seq.17355.56
	seq.18172.71		seq.5350.14	seq.15402.2
	seq.18177.49		seq.6966.144	seq.18877.15
	seq.18193.165		seq.8233.2	seq.5604.30
	seq.18202.22		seq.5763.67	seq.5643.2
	seq.18216.22		seq.9282.12	seq.4801.13
	seq.18227.3		seq.4435.66	seq.4997.19
	seq.18228.30		seq.3221.54	seq.14616.16
	seq.18231.147		seq.10832.24	seq.14002.18
	seq.18267.74		seq.5111.15	seq.10620.21
	seq.18277.28		seq.9076.25	seq.2778.10
	seq.18294.26		seq.7064.2	seq.9844.138
	seq.18332.17		seq.9314.9	seq.3600.2
	seq.18347.15		seq.6390.18	seq.13076.4
	seq.18396.10		seq.5722.78	seq.12801.33
	seq.18401.18		seq.14054.17	seq.10672.75
	seq.18402.1		seq.3431.54	seq.18205.123
	seq.18414.26		seq.6550.4	seq.5534.49
	seq.18830.1		seq.11547.84	seq.17813.21
	seq.18859.7		seq.8476.11	seq.7189.55
	seq.18864.7		seq.5676.54	seq.19590.46
	seq.18871.24		seq.2943.5	seq.6434.18
	seq.18875.125		seq.14066.49	seq.11989.35
	seq.18880.81		seq.10428.1	seq.9523.34
	seq.18897.31		seq.8908.14	seq.16859.100
	seq.18905.5		seq.6597.24	seq.11387.3
	seq.18907.97		seq.5954.62	seq.6909.40
	seq.18914.188		seq.5363.51	seq.14689.3
	seq.18917.53		seq.8069.85	seq.11266.8
	seq.18922.27		seq.4923.79	seq.12604.16
	seq.18931.40		seq.11104.13	seq.18294.26
	seq.19108.50		seq.3435.53	seq.11678.105
	seq.19114.8		seq.6545.58	seq.12433.8
	seq.19130.81		seq.4564.2	seq.3893.64
	seq.19134.66		seq.14689.3	seq.12454.105
	seq.19136.22		seq.12501.10	seq.11539.4
	seq.19143.38		seq.3296.92	seq.18187.16
	seq.19144.9		seq.4154.57	seq.5704.74
	seq.19193.18		seq.7185.29	seq.9842.2
	seq.19199.3		seq.4956.2	seq.5108.72
	seq.19209.6		seq.7227.75	seq.7128.9
	seq.19212.4		seq.13062.4	seq.12785.49
	seq.19230.12		seq.2797.56	seq.14024.196
	seq.19264.6		seq.3284.75	seq.5114.65
	seq.19271.64		seq.10476.23	seq.12705.9
	seq.19282.3		seq.13499.30	seq.14146.92
	seq.19317.114		seq.2742.68	seq.11716.28
	seq.19331.18		seq.9338.2	seq.11667.29
	seq.19353.25		seq.9459.7	seq.18198.51
	seq.19357.11		seq.9986.14	seq.18434.141
	seq.19438.68		seq.9950.229	seq.12644.63
	seq.19448.104		seq.4498.62	seq.12605.1
	seq.19467.3		seq.8304.50	seq.17449.23
	seq.19553.14		seq.7057.18	seq.15612.5
	seq.19555.1		seq.7034.4	seq.14091.42
	seq.19558.10		seq.7179.69	seq.12862.14
	seq.19560.23		seq.3600.2	seq.4831.4
	seq.19561.216		seq.3362.61	seq.7181.17
	seq.19567.1		seq.4588.1	seq.5680.54
	seq.19575.4		seq.9266.1	seq.3581.53
	seq.19616.100		seq.9216.100	seq.18893.26
	seq.19622.7		seq.6478.2	seq.6463.59
	seq.19637.9		seq.4496.60	seq.2771.35
	seq.19638.9		seq.6451.64	seq.10953.14
	seq.2436.49		seq.4314.12	seq.4930.21
	seq.2447.7		seq.4979.34	seq.16055.3
	seq.2475.1		seq.10514.5	seq.6649.51
	seq.2516.57		seq.8464.31	seq.8042.88
	seq.2558.51		seq.3234.23	seq.12633.3
	seq.2567.5		seq.11109.56	seq.7206.20
	seq.2585.2		seq.9212.22	seq.7803.4
	seq.2619.72		seq.6496.60	seq.18416.3
	seq.2637.77		seq.7251.64	seq.2692.74
	seq.2658.27		seq.8468.19	seq.3448.13
	seq.2677.1		seq.5631.83	seq.12417.46
	seq.2731.29		seq.3168.8	seq.8300.82
	seq.2737.22		seq.2658.27	seq.5481.16
	seq.2742.68		seq.10521.10	seq.5062.60
	seq.2747.3		seq.4374.45	seq.11223.1
	seq.2761.49		seq.11388.75	seq.7066.199
	seq.2781.63		seq.3045.72	seq.13653.335
	seq.2813.11		seq.13101.60	seq.12793.4
	seq.2826.53		seq.12630.8	seq.8250.2
	seq.2828.82		seq.8956.96	seq.19152.4
	seq.2843.13			seq.4437.56
	seq.2860.19			seq.10710.23
	seq.2911.27			seq.19136.22
	seq.2913.1			seq.19290.5
	seq.2939.10			seq.12423.38
	seq.2943.5			seq.12712.9
	seq.2972.57			seq.9076.25
	seq.2973.15			seq.9981.18
	seq.2974.61			seq.11186.12
	seq.2992.59			seq.5639.49
	seq.2993.1			seq.3607.71
	seq.2999.6			seq.15560.52
	seq.3004.67			seq.17782.23
	seq.3007.7			seq.4924.32
	seq.3009.3			seq.18216.22
	seq.3029.52			seq.5751.14
	seq.3032.11			seq.7766.25
	seq.3045.72			seq.5719.66
	seq.3052.8			seq.14051.54
	seq.3055.54			seq.11071.1
	seq.3065.65			seq.15525.294
	seq.3074.6			seq.16770.3
	seq.3081.70			seq.7994.41
	seq.3082.9			seq.4467.49
	seq.3115.64			seq.18909.11
	seq.3143.3			seq.18429.10
	seq.3151.6			seq.7856.51
	seq.3168.8			seq.19377.14
	seq.3169.70			seq.9185.15
	seq.3181.50			seq.7227.75
	seq.3186.2			seq.15417.3
	seq.3204.2			seq.6388.21
	seq.3212.30			seq.2683.1
	seq.3216.2			seq.12653.13
	seq.3222.11			seq.9127.4
	seq.3234.23			seq.12830.4
	seq.3280.49			seq.13733.5
	seq.3284.75			seq.5337.64
	seq.3296.92			seq.11416.23
	seq.3305.6			seq.12798.46
	seq.3321.2			seq.5109.24
	seq.3325.2			seq.11109.56
	seq.3327.27			seq.13451.2
	seq.3331.8			seq.12479.50
	seq.3339.33			seq.11436.6
	seq.3341.33			seq.6930.95
	seq.3344.60			seq.6238.55
	seq.3362.61			seq.13666.222
	seq.3364.76			seq.13412.5
	seq.3366.51			seq.5752.63
	seq.3373.5			seq.19558.10
	seq.3378.49			seq.10608.9
	seq.3390.72			seq.2637.77
	seq.3396.54			seq.15499.11
	seq.3414.40			seq.8297.8
	seq.3415.61			seq.13484.69
	seq.3434.34			seq.7932.23
	seq.3447.64			seq.12457.10
	seq.3448.13			seq.6413.79
	seq.3449.58			seq.13979.3
	seq.3457.57			seq.8950.4
	seq.3494.71			seq.19332.1
	seq.3504.58			seq.19381.7
	seq.3505.6			seq.12721.4
	seq.3508.78			seq.7957.2
	seq.3535.84			seq.11361.73
	seq.3580.25			seq.18268.5
	seq.3581.53			seq.5509.7
	seq.3585.54			seq.11178.21
	seq.3600.2			seq.6086.15
	seq.3607.71			seq.9580.5
	seq.3628.3			seq.12821.6
	seq.3710.49			seq.5584.21
	seq.3727.35			seq.5834.18
	seq.3773.15			seq.15381.45
	seq.3796.79			seq.3044.3
	seq.3800.71			seq.19492.5
	seq.3803.10			seq.6385.63
	seq.3807.1			seq.5897.58
	seq.3808.76			seq.12515.45
	seq.3820.68			seq.7140.1
	seq.3848.14			seq.13565.2
	seq.3893.64			seq.19241.31
	seq.4124.24			seq.9986.14
	seq.4125.52			seq.18274.2
	seq.4126.22			seq.10440.26
	seq.4132.27			seq.19158.1
	seq.4138.25			seq.13384.110
	seq.4141.79			seq.19142.39
	seq.4144.13			seq.5724.58
	seq.4145.58			seq.12621.55
	seq.4151.6			seq.16298.84
	seq.4234.8			seq.10560.1
	seq.4237.70			seq.3538.26
	seq.4254.6			seq.8388.24
	seq.4284.18			seq.8960.3
	seq.4297.62			seq.8323.163
	seq.4301.58			seq.12524.18
	seq.4318.12			seq.8556.5
	seq.4324.33			seq.8364.74
	seq.4374.45			seq.14636.25
	seq.4429.51			seq.17153.46
	seq.4455.89			seq.4548.4
	seq.4471.50			seq.14318.1
	seq.4496.60			seq.11277.23
	seq.4498.62			seq.13982.33
	seq.4534.10			seq.10571.14
	seq.4541.49			seq.6457.50
	seq.4548.4			seq.19109.32
	seq.4566.24			seq.8963.8
	seq.4569.52			seq.18868.7
	seq.4769.10			seq.9049.2
	seq.4801.13			seq.14684.17
	seq.4829.43			seq.10438.19
	seq.4831.4			seq.14687.6
	seq.4866.59			seq.10924.258
	seq.4878.3			seq.10693.43
	seq.4914.10			seq.6371.50
	seq.4915.64			seq.13743.56
	seq.4916.2			seq.12781.2
	seq.4917.62			seq.17751.68
	seq.4930.21			seq.9964.10
	seq.4979.34			seq.3396.54
	seq.4991.12			seq.12650.43
	seq.4993.16			seq.10616.67
	seq.4997.19			seq.3344.60
	seq.5014.49			seq.9834.62
	seq.5021.13			seq.9962.1
	seq.5028.59			seq.10527.22
	seq.5029.3			seq.8520.8
	seq.5030.52			seq.15374.15
	seq.5031.10			seq.4130.71
	seq.5032.64			seq.3622.33
	seq.5062.60			seq.9745.20
	seq.5065.8			seq.14115.34
	seq.5066.134			seq.7007.24
	seq.5076.53			seq.19260.4
	seq.5078.82			seq.7959.34
	seq.5087.5			seq.4159.130
	seq.5102.55			seq.5626.20
	seq.5106.52			seq.17828.3
	seq.5129.12			seq.4851.25
	seq.5196.7			seq.12795.2
	seq.5201.50			seq.4990.87
	seq.5224.20			seq.5637.81
	seq.5301.7			seq.9526.3
	seq.5347.59			seq.14123.34
	seq.5352.11			seq.3009.3
	seq.5363.51			seq.5078.82
	seq.5364.7			seq.3415.61
	seq.5410.53			seq.8089.173
	seq.5451.1			seq.12554.10
	seq.5457.5			seq.9102.28
	seq.5481.16			seq.2826.53
	seq.5487.7			seq.2665.26
	seq.5610.32			seq.13724.27
	seq.5631.83			seq.5036.50
	seq.5632.6			seq.3040.59
	seq.5636.10			seq.19141.22
	seq.5637.81			seq.8093.13
	seq.5638.23			seq.3065.65
	seq.5648.28			seq.16599.38
	seq.5649.83			seq.19587.12
	seq.5653.23			seq.12453.161
	seq.5659.11			seq.6103.70
	seq.5663.18			seq.5456.59
	seq.5669.26			seq.6393.63
	seq.5680.54			seq.18342.2
	seq.5687.5			seq.12626.6
	seq.5690.49			seq.17505.125
	seq.5698.60			seq.10945.11
	seq.5701.81			seq.8356.88
	seq.5719.66			seq.6647.55
	seq.5727.35			seq.15346.31
	seq.5730.60			seq.7921.65
	seq.5737.61			seq.13452.113
	seq.5740.17			seq.5764.4
	seq.5749.53			seq.18945.11
	seq.5754.76			seq.8815.1
	seq.5879.51			seq.12618.50
	seq.5909.51			seq.5459.33
	seq.6022.57			seq.11311.79
	seq.6054.6			seq.8035.6
	seq.6060.2			seq.6937.251
	seq.6077.63			seq.9800.20
	seq.6081.52			seq.3293.2
	seq.6086.15			seq.9885.41
	seq.6210.100			seq.7838.27
	seq.6227.1			seq.6517.14
	seq.6230.56			seq.6600.70
	seq.6234.74			seq.19116.1
	seq.6281.51			seq.8690.25
	seq.6290.3			seq.8992.1
	seq.6304.8			seq.8053.16
	seq.6359.50			seq.9443.137
	seq.6366.38			seq.16828.8
	seq.6367.66			seq.17823.40
	seq.6371.50			seq.8094.20
	seq.6373.54			seq.2585.2
	seq.6375.75			seq.6440.31
	seq.6379.62			seq.12855.16
	seq.6385.63			seq.15495.9
	seq.6392.7			seq.7890.68
	seq.6402.8			seq.12553.5
	seq.6404.20			seq.7257.18
	seq.6406.3			seq.4721.54
	seq.6408.2			seq.5097.14
	seq.6415.90			seq.10705.14
	seq.6444.15			seq.8631.13
	seq.6451.64			seq.10419.1
	seq.6463.59			seq.3198.4
	seq.6471.53			seq.6406.3
	seq.6478.2			seq.12475.48
	seq.6480.1			seq.11351.233
	seq.6485.59			seq.9276.7
	seq.6491.59			seq.12787.47
	seq.6496.60			seq.8021.59
	seq.6497.10			seq.13481.24
	seq.6507.16			seq.15297.3
	seq.6518.85			seq.15556.49
	seq.6520.87			seq.5465.32
	seq.6527.1			seq.12731.12
	seq.6550.4			seq.18193.165
	seq.6551.94			seq.8772.5
	seq.6553.68			seq.10435.2
	seq.6556.5			seq.13717.15
	seq.6557.50			seq.12503.5
	seq.6561.77			seq.12873.11
	seq.6578.29			seq.13088.397
	seq.6715.63			seq.9867.23
	seq.6900.30			seq.9058.1
	seq.6904.14			seq.8243.55
	seq.6920.1			seq.9060.27
	seq.6921.24			seq.13436.54
	seq.6932.42			seq.9963.19
	seq.6938.21			seq.13510.7
	seq.6948.82			seq.2706.69
	seq.7100.31			seq.3290.50
	seq.7105.7			seq.5688.65
	seq.7110.2			seq.8244.16
	seq.7113.1			seq.13688.2
	seq.7121.2			seq.12827.37
	seq.7127.3			seq.9212.22
	seq.7139.14			seq.11158.40
	seq.7155.46			seq.13388.57
	seq.7161.25			seq.7857.22
	seq.7179.69			seq.12431.13
	seq.7189.55			seq.13229.20
	seq.7218.87			seq.11262.39
	seq.7227.75			seq.10534.40
	seq.7228.2			seq.17812.2
	seq.7246.4			seq.18259.15
	seq.7251.64			seq.5020.50
	seq.7258.5			seq.7960.53
	seq.7267.2			seq.6626.81
	seq.7551.33			seq.11708.2
	seq.7624.19			seq.9568.289
	seq.7655.11			seq.9995.6
	seq.7717.95			seq.19170.25
	seq.7732.45			seq.17685.9
	seq.7758.217			seq.3898.5
	seq.7778.104			seq.3299.29
	seq.7782.34			seq.8479.4
	seq.7787.25			seq.2813.11
	seq.7810.20			seq.12804.5
	seq.7815.49			seq.10761.5
	seq.7824.88			seq.6456.17
	seq.7827.20			seq.19225.11
	seq.7839.99			seq.5363.51
	seq.7849.3			seq.3052.8
	seq.7853.19			seq.9778.45
	seq.7856.51			seq.11618.83
	seq.7865.126			seq.18422.41
	seq.7898.29			seq.6321.65
	seq.7903.18			seq.17475.18
	seq.7916.10			seq.19310.81
	seq.7918.114			seq.11149.3
	seq.7922.5			seq.16596.25
	seq.7923.41			seq.7019.13
	seq.7927.16			seq.6617.12
	seq.7930.3			seq.9638.2
	seq.7933.75			seq.4708.3
	seq.7957.2			seq.19311.15
	seq.7969.163			seq.7161.25
	seq.7970.315			seq.13536.56
	seq.7976.19			seq.7204.1
	seq.7983.1			seq.12826.5
	seq.7999.23			seq.7202.107
	seq.8006.12			seq.11300.32
	seq.8013.9			seq.17699.43
	seq.8021.59			seq.17774.38
	seq.8028.22			seq.13435.31
	seq.8046.9			seq.9609.25
	seq.8059.1			seq.10809.14
	seq.8065.245			seq.13062.4
	seq.8070.88			seq.8275.31
	seq.8074.32			seq.17725.37
	seq.8080.24			seq.16315.105
	seq.8222.49			seq.16753.46
	seq.8233.2			seq.15432.1
	seq.8237.56			seq.7822.11
	seq.8242.9			seq.6941.11
	seq.8252.2			seq.12860.7
	seq.8258.22			seq.12536.46
	seq.8268.98			seq.5744.12
	seq.8275.31			seq.8890.9
	seq.8289.8			seq.2816.50
	seq.8304.50			seq.19258.24
	seq.8309.12			seq.10700.10
	seq.8337.65			seq.18323.39
	seq.8346.9			seq.10043.31
	seq.8367.142			seq.12442.4
	seq.8374.5			seq.10584.7
	seq.8378.3			seq.15434.5
	seq.8399.6			seq.14227.21
	seq.8405.108			seq.9028.5
	seq.8427.118			seq.3592.4
	seq.8429.16			seq.10008.43
	seq.8446.4			seq.9021.1
	seq.8447.11			seq.13623.4
	seq.8464.31			seq.9875.107
	seq.8468.19			seq.13554.78
	seq.8480.29			seq.7076.17
	seq.8601.167			seq.6940.18
	seq.8631.13			seq.8245.27
	seq.8654.13			seq.11094.104
	seq.8773.172			seq.11303.7
	seq.8778.3			seq.7835.2
	seq.8785.1			seq.4136.40
	seq.8791.151			seq.12834.3
	seq.8804.39			seq.13618.15
	seq.8825.4			seq.12509.115
	seq.8828.21			seq.13624.17
	seq.8838.10			seq.7108.7
	seq.8841.65			seq.7939.1
	seq.8858.21			seq.5476.66
	seq.8882.1			seq.11239.49
	seq.8890.9			seq.11551.16
	seq.8900.28			seq.2622.18
	seq.8951.162			seq.8468.19
	seq.8956.96			seq.13634.209
	seq.8960.3			seq.7118.24
	seq.8970.9			seq.17797.1
	seq.8971.9			seq.19126.4
	seq.8973.23			seq.9848.22
	seq.8974.172			seq.12692.56
	seq.8978.30			seq.13681.173
	seq.8980.19			seq.7265.32
	seq.8992.1			seq.5526.53
	seq.9000.177			seq.12625.138
	seq.9003.99			seq.12771.19
	seq.9005.16			seq.5103.30
	seq.9017.58			seq.4471.50
	seq.9018.38			seq.6469.62
	seq.9021.1			seq.18860.2
	seq.9026.40			seq.5810.25
	seq.9037.1			seq.4184.43
	seq.9040.144			seq.19296.51
	seq.9059.14			seq.9126.171
	seq.9077.10			seq.3000.66
	seq.9094.5			seq.10565.19
	seq.9127.4			seq.7085.81
	seq.9171.11			seq.11096.57
	seq.9183.7			seq.3194.36
	seq.9190.7			seq.IGJ.IGK
	seq.9212.22			seq.3202.28
	seq.9220.7			seq.9030.56
	seq.9231.23			seq.6625.31
	seq.9249.17			seq.15686.49
	seq.9251.28			seq.9216.100
	seq.9253.52			seq.3825.18
	seq.9264.11			seq.10014.31
	seq.9265.10			seq.16916.19
	seq.9287.6			seq.14624.51
	seq.9294.45			seq.9901.28
	seq.9296.15			seq.9008.6
	seq.9302.90			seq.2436.49
	seq.9312.8			seq.9412.52
	seq.9321.400			seq.2631.50
	seq.9333.59			seq.16594.44
	seq.9335.28			seq.18312.68
	seq.9339.204			seq.9384.17
	seq.9348.1			seq.12343.14
	seq.9369.174			seq.13059.33
	seq.9392.43			seq.9850.38
	seq.9409.11			seq.16288.17
	seq.9416.77			seq.8565.160
	seq.9459.7			seq.17800.33
	seq.9478.69			seq.17772.7
	seq.9484.75			seq.18175.65
	seq.9487.60			seq.12717.65
	seq.9503.1			seq.10910.6
	seq.9506.10			seq.15475.4
	seq.9525.1			seq.14006.36
	seq.9550.153			seq.13502.2
	seq.9557.5			seq.2911.27
	seq.9580.5			seq.18888.37
	seq.9598.23			seq.13530.5
	seq.9638.2			seq.5703.26
	seq.9728.4			seq.18414.26
	seq.9793.145			seq.13977.28
	seq.9847.21			seq.4145.58
	seq.9850.38			seq.15653.9
	seq.9870.17			seq.6407.63
	seq.9876.20			seq.6357.83
	seq.9883.29			seq.9050.170
	seq.9885.41			seq.5069.9
	seq.9907.216			seq.10428.1
	seq.9926.4			seq.15622.13
	seq.9932.49			seq.8429.16
	seq.9937.7			seq.6551.94
	seq.9942.2			seq.16749.79
	seq.9950.229			seq.18237.29
	seq.9955.40			seq.5621.64
	seq.9964.10			seq.12980.31
				seq.17706.4
				seq.7696.3
				seq.13711.10
				seq.12347.29
				seq.11377.19
				seq.5648.28
				seq.3206.4
				seq.8832.55
				seq.15368.3
				seq.5009.11
				seq.8064.125
				seq.16883.57
				seq.3313.21
				seq.9178.30
				seq.8948.13
				seq.12564.9
				seq.14048.7
				seq.8066.38
				seq.12811.55
				seq.10445.20
				seq.8480.29
				seq.11536.9
				seq.6510.56
				seq.12713.365
				seq.5301.7
				seq.11365.17
				seq.6240.70
				seq.8991.115
				seq.3798.71
				seq.8088.56
				seq.14655.1
				seq.4910.21
				seq.16057.6
				seq.13240.170
				seq.13590.1
				seq.13976.9
				seq.16851.50
				seq.12033.3
				seq.18883.4
				seq.14076.74
				seq.3201.49
				seq.11067.13
				seq.2942.50
				seq.12591.27
				seq.15468.14
				seq.18409.61
				seq.18870.1
				seq.11544.39
				seq.17427.26
				seq.7717.95
				seq.11546.7
				seq.11926.23
				seq.12923.51
				seq.9125.23
				seq.11297.54
				seq.10630.5
				seq.12779.30
				seq.5807.77
				seq.3025.50
				seq.17855.28
				seq.11969.5
				seq.18895.54
				seq.9984.12
				seq.5758.49
				seq.19121.3
				seq.8062.15
				seq.7740.33
				seq.9345.436
				seq.9583.17
				seq.15603.20
				seq.8386.11
				seq.9095.5
				seq.8932.1
				seq.5629.58
				seq.5822.22
				seq.8933.84
				seq.10042.8
				seq.4985.11
				seq.18257.64
				seq.13644.30
				seq.13411.21
				seq.15333.11
				seq.8794.13
				seq.9068.17
				seq.9409.11
				seq.13988.67
				seq.15589.1
				seq.6480.1
				seq.13093.6
				seq.11955.1
				seq.10535.25
				seq.10785.8
				seq.15514.26
				seq.13614.6
				seq.18172.71
				seq.9969.8
				seq.12452.32
				seq.5610.32
				seq.18917.53
				seq.2843.13
				seq.9900.36
				seq.9267.2
				seq.10638.1
				seq.15375.49
				seq.9339.204
				seq.5117.14
				seq.4874.3
				seq.13972.4
				seq.17768.50
				seq.13686.2
				seq.9774.59
				seq.8380.244
				seq.7871.16
				seq.9598.23
				seq.7186.111
				seq.9453.12
				seq.4324.33
				seq.6631.17
				seq.4703.87
				seq.3708.62
				seq.13509.5
				seq.9368.64
				seq.13494.6
				seq.9513.9
				seq.9886.28
				seq.3394.81
				seq.15548.35
				seq.16746.12
				seq.2760.2
				seq.12616.45
				seq.8925.25
				seq.9171.11
				seq.17387.27
				seq.10895.28
				seq.11142.11
				seq.12436.84
				seq.3727.35
				seq.4923.79
				seq.6408.2
				seq.15470.11
				seq.19383.131
				seq.3296.92
				seq.7827.20
				seq.14634.13
				seq.8258.22
				seq.9348.1
				seq.12400.25
				seq.10553.8
				seq.12936.38
				seq.7130.4
				seq.9089.77
				seq.11911.13
				seq.18170.46
				seq.8825.4
				seq.17329.2
				seq.4192.10
				seq.10816.150
				seq.12954.71
				seq.14045.12
				seq.8374.5
				seq.9565.6
				seq.18264.12
				seq.16918.198
				seq.19200.16
				seq.14013.11
				seq.3083.71
				seq.8978.30
				seq.8347.222
				seq.8784.7
				seq.14133.93
				seq.13682.47
				seq.12634.79
				seq.12970.35
				seq.3072.4
				seq.7253.6
				seq.18899.82
				seq.5347.59
				seq.7648.9
				seq.16297.14
				seq.6430.36
				seq.12743.18
				seq.11593.21
				seq.18918.86
				seq.4553.65
				seq.8242.9
				seq.8060.7
				seq.18886.28
				seq.19376.74
				seq.4693.72
				seq.5762.35
				seq.5033.27
				seq.4785.30
				seq.13027.20
				seq.6504.65
				seq.14294.61
				seq.17209.27
				seq.9543.131
				seq.7082.2
				seq.9897.9
				seq.10425.3
				seq.18380.78
				seq.14599.18
				seq.7778.104
				seq.13375.48
				seq.10037.98
				seq.7208.60
				seq.13978.122
				seq.6929.10
				seq.8376.25
				seq.10703.203
				seq.10063.10
				seq.17817.22
				seq.15388.24
				seq.5089.11
				seq.10041.3
				seq.14093.10
				seq.18273.14
				seq.9211.19
				seq.4420.7
				seq.17231.1
				seq.13518.5
				seq.6399.52
				seq.6974.6
				seq.5138.50
				seq.6464.40
				seq.6948.82
				seq.3461.58
				seq.9026.40
				seq.17404.5
				seq.8237.56
				seq.9097.5
				seq.18160.2
				seq.17766.5
				seq.12761.12
				seq.7761.125
				seq.13459.30
				seq.13439.6
				seq.11112.18
				seq.8102.239
				seq.10798.4
				seq.7866.11
				seq.8409.3
				seq.10054.3
				seq.8272.22
				seq.7144.234
				seq.14036.116
				seq.18178.13
				seq.9014.18
				seq.5653.23
				seq.5689.1
				seq.15582.25
				seq.19120.33
				seq.17770.42
				seq.9525.1
				seq.7203.125
				seq.7131.207
				seq.17356.34
				seq.18158.45
				seq.18404.22
				seq.17795.176
				seq.12657.2
				seq.6919.3
				seq.14008.22
				seq.12366.16
				seq.7826.1
				seq.12392.30
				seq.7089.42
				seq.12597.68
				seq.6913.189
				seq.19602.36
				seq.16043.30
				seq.5087.5
				seq.5755.29
				seq.15626.223
				seq.9075.121
				seq.19567.1
				seq.7995.16
				seq.11538.216
				seq.6917.49
				seq.9361.7
				seq.10667.78
				seq.4557.61
				seq.11592.1
				seq.9930.48
				seq.6410.26
				seq.4840.73
				seq.11117.2
				seq.11243.90
				seq.9974.8
				seq.7123.25
				seq.6461.54
				seq.7183.102
				seq.9055.81
				seq.7976.19
				seq.19291.2
				seq.12774.12
				seq.6402.8
				seq.4987.17
				seq.16074.12
				seq.11207.3
				seq.18228.30
				seq.9027.10
				seq.14034.22
				seq.9808.41
				seq.9040.144
				seq.13547.5
				seq.15319.226
				seq.16773.29
				seq.9606.4
				seq.5268.49
				seq.8014.359
				seq.6123.69
				seq.7231.37
				seq.3858.5
				seq.14100.63
				seq.5493.17
				seq.2961.1
				seq.11193.27
				seq.19276.124
				seq.11838.130
				seq.10574.10
				seq.11363.58
				seq.11402.17
				seq.8946.38
				seq.17199.43
				seq.13985.12
				seq.12851.5
				seq.18340.2
				seq.7956.11
				seq.10714.7
				seq.8872.1
				seq.19251.56
				seq.11258.41
				seq.18156.7
				seq.13549.15
				seq.8000.17
				seq.14186.13
				seq.10752.8
				seq.9937.7
				seq.7006.4
				seq.5359.65
				seq.3728.52
				seq.7736.28
				seq.6550.4
				seq.5663.18
				seq.19153.53
				seq.9870.17
				seq.13573.5
				seq.19131.184
				seq.15372.43
				seq.9955.40
				seq.7926.13
				seq.17746.77
				seq.19568.17
				seq.19206.20
				seq.9365.91
				seq.17403.14
				seq.2962.50
				seq.7895.108
				seq.18284.77
				seq.4719.58
				seq.10975.59
				seq.4133.54
				seq.10959.125
				seq.14283.12
				seq.9783.75
				seq.4429.51
				seq.8867.18
				seq.9478.69
				seq.9450.18
				seq.7924.7
				seq.5669.26
				seq.8876.51
				seq.9123.18
				seq.7809.22
				seq.4498.62
				seq.17755.5
				seq.18874.66
				seq.17752.24
				seq.7944.1
				seq.12647.52
				seq.10814.7
				seq.15604.18
				seq.9932.49
				seq.13464.8
				seq.15447.45
				seq.5121.3
				seq.18933.4
				seq.8569.147
				seq.3178.5
				seq.19496.1
				seq.10512.13
				seq.14260.112
				seq.12848.9
				seq.12399.194
				seq.18321.38
				seq.12748.6
				seq.9287.6
				seq.11175.45
				seq.3361.26
				seq.12535.2
				seq.19168.71
				seq.13386.248
				seq.5478.50
				seq.16748.1
				seq.7038.45
				seq.4534.10
				seq.18277.28
				seq.9282.12
				seq.2599.51
				seq.6594.64
				seq.9923.6
				seq.19639.53
				seq.2819.23
				seq.11280.6
				seq.14011.17
				seq.13698.28
				seq.16922.53
				seq.7786.83
				seq.8340.9
				seq.11302.237
				seq.8321.27
				seq.13735.1
				seq.14039.33
				seq.5649.83
				seq.4991.12
				seq.17722.5
				seq.9378.6
				seq.5723.4
				seq.4925.54
				seq.8837.8
				seq.2719.3
				seq.7903.18
				seq.19148.58
				seq.17727.1
				seq.14619.8
				seq.10908.2
				seq.11557.3
				seq.11568.2
				seq.19110.6
				seq.2571.12
				seq.7916.10
				seq.6965.19
				seq.14007.22
				seq.11101.18
				seq.8363.18
				seq.18197.97
				seq.2952.75
				seq.4931.59
				seq.11494.4
				seq.17702.53
				seq.6022.57
				seq.4267.81
				seq.18413.24
				seq.18931.40
				seq.18900.37
				seq.7975.97
				seq.14205.6
				seq.17462.19
				seq.14250.115
				seq.18213.30
				seq.11292.13
				seq.18863.176
				seq.3196.6
				seq.10889.2
				seq.9482.110
				seq.16309.30
				seq.11107.25
				seq.8104.21
				seq.5743.82
				seq.14291.53
				seq.15390.3
				seq.19287.59
				seq.19255.124
				seq.7624.19
				seq.19511.8
				seq.11143.32
				seq.8382.47
				seq.8051.10
				seq.13532.25
				seq.12022.12
				seq.15494.11
				seq.17166.4
				seq.5096.51
				seq.12786.61
				seq.15436.40
				seq.13726.4
				seq.7770.25
				seq.12856.14
				seq.15300.66
				seq.11177.16
				seq.8748.45
				seq.7198.197
				seq.17468.1
				seq.7930.3
				seq.11289.31
				seq.8853.2
				seq.18842.24
				seq.7233.73
				seq.13955.33
				seq.17711.13
				seq.12815.9
				seq.8325.37
				seq.2737.22
				seq.14309.8
				seq.6493.9
				seq.7015.8
				seq.11334.7
				seq.7262.191
				seq.2441.2
				seq.11190.129
				seq.6296.36
				seq.10539.30
				seq.7897.75
				seq.17729.20
				seq.9333.59
				seq.3486.58
				seq.12838.28
				seq.7180.114
				seq.12389.4
				seq.13694.24
				seq.3875.62
				seq.14674.63
				seq.9561.21
				seq.8378.3
				seq.7886.26
				seq.4535.50
				seq.10981.56
				seq.11252.30
				seq.6405.74
				seq.9899.28
				seq.8086.49
				seq.18397.5
				seq.3847.56
				seq.18873.8
				seq.5178.5
				seq.2192.63
				seq.18381.16
				seq.17811.78
				seq.18315.38
				seq.9386.42
				seq.8470.213
				seq.5015.15
				seq.4533.76
				seq.5602.62
				seq.5659.11
				seq.8079.39
				seq.5583.62
				seq.16872.248
				seq.19374.72
				seq.12403.30
				seq.10624.45
				seq.6904.14
				seq.15481.45
				seq.8786.6
				seq.6035.2
				seq.7894.155
				seq.12742.160
				seq.4883.56
				seq.10876.300
				seq.3452.17
				seq.9283.8
				seq.12768.3
				seq.13529.39
				seq.6612.90
				seq.10851.77
				seq.8394.56
				seq.8687.26
				seq.13697.51
				seq.13665.35
				seq.13476.16
				seq.14631.22
				seq.12563.2
				seq.17202.37
				seq.3459.49
				seq.5605.77
				seq.15457.14
				seq.8955.60
				seq.16823.75
				seq.7986.98
				seq.4763.31
				seq.19215.7
				seq.3294.55
				seq.9168.31
				seq.19123.6
				seq.15588.17
				seq.16850.5
				seq.11560.76
				seq.5936.53
				seq.13421.17
				seq.7713.102
				seq.17474.106
				seq.8877.22
				seq.19208.8
				seq.5618.50
				seq.15619.49
				seq.11952.1
				seq.10704.91
				seq.13405.61
				seq.2687.2
				seq.11462.8
				seq.7137.8
				seq.5070.76
				seq.5357.60
				seq.16785.45
				seq.7755.37
				seq.5954.62
				seq.7090.17
				seq.9107.59
				seq.14111.15
				seq.9366.54
				seq.5355.69
				seq.6431.68
				seq.16591.71
				seq.18896.23
				seq.10086.39
				seq.6411.58
				seq.12368.18
				seq.13958.5
				seq.12548.75
				seq.12875.28
				seq.9057.19
				seq.18925.24
				seq.13116.25
				seq.8059.1
				seq.9332.6
				seq.5651.50
				seq.3617.80
				seq.3235.50
				seq.5085.18
				seq.13929.27
				seq.4187.49
				seq.13595.20
				seq.5623.11
				seq.10078.5
				seq.4455.89
				seq.2734.49
				seq.9290.8
				seq.12867.40
				seq.9175.48
				seq.14132.21
				seq.17515.6
				seq.7054.87
				seq.13101.60
				seq.13631.1
				seq.9713.67
				seq.11369.23
				seq.5106.52
				seq.13700.10
				seq.8383.20
				seq.18188.12
				seq.11692.21
				seq.19271.64
				seq.5609.92
				seq.14713.46
				seq.5599.88
				seq.13553.4
				seq.10588.39
				seq.13561.5
				seq.16852.10
				seq.8759.29
				seq.9486.13
				seq.14206.28
				seq.2500.2
				seq.12735.39
				seq.7947.19
				seq.12891.1
				seq.9893.27
				seq.12670.15
				seq.12583.77
				seq.4546.27
				seq.5400.52
				seq.15678.71
				seq.12849.25
				seq.18180.58
				seq.6350.43
				seq.7748.11
				seq.6975.52
				seq.7219.152
				seq.5443.62
				seq.5307.12
				seq.9928.125
				seq.14587.16
				seq.14074.2
				seq.8273.84
				seq.17397.8
				seq.11429.80
				seq.16877.19
				seq.10621.26
				seq.17786.5
				seq.19329.31
				seq.11273.176
				seq.9357.4
				seq.2781.63
				seq.3342.76
				seq.11486.26
				seq.19135.5
				seq.11163.7
				seq.6706.18
				seq.3805.16
				seq.15620.4
				seq.8400.74
				seq.10499.1
				seq.8353.15
				seq.5927.4
				seq.5255.22
				seq.3519.3
				seq.3891.56
				seq.4141.79
				seq.5957.30
				seq.9576.58
				seq.11547.84
				seq.19174.141
				seq.12365.108
				seq.5611.56
				seq.9451.20
				seq.8305.18
				seq.3315.15
				seq.13102.1
				seq.6966.144
				seq.7113.1
				seq.9012.1
				seq.9979.13
				seq.6421.52
				seq.9869.28
				seq.2993.1
				seq.8780.2
				seq.12459.13
				seq.5061.27
				seq.6547.83
				seq.10464.6
				seq.10089.7
				seq.10917.40
				seq.15305.7
				seq.6533.20
				seq.6606.61
				seq.3432.21
				seq.2730.58
				seq.5004.69
				seq.8756.41
				seq.15306.20
				seq.6955.68
				seq.8390.25
				seq.4453.83
				seq.2805.6
				seq.3321.2
				seq.2806.49
				seq.9391.60
				seq.4913.78
				seq.8980.19
				seq.9255.5
				seq.11194.6
				seq.6368.9
				seq.9719.145
				seq.8870.38
				seq.12483.62
				seq.15395.15
				seq.4962.52
				seq.12513.8
				seq.11534.6
				seq.18322.15
				seq.18265.18
				seq.7106.37
				seq.12807.89
				seq.17163.117
				seq.5280.68
				seq.8404.102
				seq.17362.5
				seq.3314.74
				seq.15581.16
				seq.12814.17
				seq.19392.6
				seq.9894.13
				seq.14129.1
				seq.19564.61
				seq.8465.52
				seq.7073.69
				seq.2973.15
				seq.3616.3
				seq.8989.40
				seq.3312.64
				seq.10507.166
				seq.6920.1
				seq.8891.7
				seq.17822.57
				seq.19124.9
				seq.18210.12
				seq.12760.34
				seq.19159.9
				seq.12895.28
				seq.5441.67
				seq.15562.24
				seq.13113.7
				seq.3447.64
				seq.12476.50
				seq.3367.8
				seq.9377.25
				seq.3341.33
				seq.2728.62
				seq.5722.78
				seq.15404.3
				seq.11155.16
				seq.3534.14
				seq.8935.22

## Sheet: Figure2E
Description	Category	-Log10P_Global	-Log10P_Tanaka	-Log10P_Lehallier	-Log10P_Sathyan	-Log10P_Oh	-Log10P_Wang
Cytokine-cytokine receptor interaction	KEGG	33.6196801332139	6.9731626497048	6.37037383107821	2.61398645568228	20.5050275106643	7.78795418145459
PI3K-Akt signaling pathway	KEGG	16.9694920464187	4.31978055938187	2.89937993330155	NA	8.44863692184835	6.89534231913326
JAK-STAT signaling pathway	KEGG	13.2896517687625	NA	1.69009263614321	NA	5.9856083420649	2.5302073481397
Axon guidance	KEGG	9.06811212984548	NA	2.71995347302659	NA	NA	7.78795418145459
Viral protein interaction with cytokine and cytokine receptor	KEGG	8.82869910178505	3.00517659996349	NA	NA	4.50944772529036	2.8871927270243
Hematopoietic cell lineage	KEGG	8.82869910178505	NA	NA	NA	5.9856083420649	2.8871927270243
Cell adhesion molecules	KEGG	7.41358796636485	1.53263555449747	3.15113312627365	NA	NA	6.40588300965525
Ras signaling pathway	KEGG	7.41358796636485	NA	NA	NA	4.74264938345731	NA
Natural killer cell mediated cytotoxicity	KEGG	6.75302066277575	NA	NA	NA	NA	NA
Complement and coagulation cascades	KEGG	6.46978058067336	NA	NA	NA	4.8913835055744	NA
ECM-receptor interaction	KEGG	NA	NA	1.97610560181581	NA	NA	5.43349548390011
Hormone signaling	KEGG	NA	NA	1.97610560181581	NA	NA	NA
Focal adhesion	KEGG	NA	1.68938303247072	1.92352442217431	NA	NA	NA
Intestinal immune network for IgA production	KEGG	NA	NA	1.54340089789545	NA	NA	NA
Proteoglycans in cancer	KEGG	NA	NA	1.54340089789545	NA	NA	NA
Alcoholic liver disease	KEGG	NA	NA	NA	NA	4.5397499745123	NA
IL-17 signaling pathway	KEGG	NA	NA	NA	NA	4.48487622048722	NA
MAPK signaling pathway	KEGG	NA	2.04328582671846	NA	NA	4.48487622048722	NA
NF-kappa B signaling pathway	KEGG	NA	2.04328582671846	NA	NA	NA	NA
Human papillomavirus infection	KEGG	NA	1.8798395405398	NA	NA	NA	2.71264000819803
Bladder cancer	KEGG	NA	1.53967677644018	NA	NA	NA	NA
Hepatitis C	KEGG	NA	1.53263555449747	NA	NA	NA	NA
TGF-beta signaling pathway	KEGG	NA	NA	NA	NA	NA	4.00661109370016
Extracellular matrix organization	Reactome	14.7901652252119	2.70270992078828	9.35679249822434	3.36828162585021	7.37419893512989	10.2630060861066
Immunoregulatory interactions between a Lymphoid and a non-Lymphoid cell	Reactome	11.7382227271475	NA	2.66851916123946	NA	7.37419893512989	3.59969819394743
Signaling by Interleukins	Reactome	11.4644470891176	NA	NA	NA	4.78121483671806	NA
Degradation of the extracellular matrix	Reactome	10.2639505692709	2.38353252881309	6.16602629323296	3.36828162585021	4.31565136858541	3.71841286639401
Regulation of IGF transport and uptake by IGFBPs	Reactome	8.98576624973768	NA	3.37124983673536	NA	3.6951159650832	4.98530746175614
Constitutive Signaling by Aberrant PI3K in Cancer	Reactome	7.66185072742595	1.6259473419273	NA	NA	3.6951159650832	NA
Post-translational protein phosphorylation	Reactome	7.45502912658133	NA	NA	NA	NA	4.42745507513126
PI5P, PP2A and IER3 Regulate PI3K/AKT Signaling	Reactome	7.07486659442656	NA	NA	NA	3.51050299737319	2.67297036119898
ECM proteoglycans	Reactome	7.07059069033874	1.71269643282381	4.16698412935579	NA	3.51050299737319	7.85110056807472
Cell surface interactions at the vascular wall	Reactome	7.07059069033874	NA	3.10441697753223	NA	NA	NA
Neutrophil degranulation	Reactome	NA	NA	4.16698412935579	NA	NA	2.85349366589179
Scavenging by Class A Receptors	Reactome	NA	NA	3.27129468668913	NA	NA	NA
Diseases of hemostasis	Reactome	NA	NA	3.27129468668913	NA	NA	NA
TFAP2 (AP-2) family regulates transcription of growth factors and their receptors	Reactome	NA	3.74193642586777	2.69584954933392	NA	NA	NA
SHC-mediated cascade:FGFR1	Reactome	NA	NA	NA	NA	3.65142098313859	NA
FGFR1 ligand binding and activation	Reactome	NA	NA	NA	NA	3.51947057075577	NA
Glycoprotein hormones	Reactome	NA	1.57344003101985	NA	3.16261616549103	NA	NA
Peptide hormone biosynthesis	Reactome	NA	NA	NA	2.98853561194804	NA	NA
Peptide hormone metabolism	Reactome	NA	1.58171176990481	NA	2.58310389089534	NA	NA
Hormone ligand-binding receptors	Reactome	NA	NA	NA	1.81194204055594	NA	NA
Collagen degradation	Reactome	NA	NA	NA	1.53208473368802	NA	NA
Transcriptional regulation by the AP-2 (TFAP2) family of transcription factors	Reactome	NA	2.52334107721838	NA	NA	NA	NA
Chemokine receptors bind chemokines	Reactome	NA	1.98918957934771	NA	NA	NA	NA
Syndecan interactions	Reactome	NA	1.88568156337171	NA	NA	NA	NA
Binding and Uptake of Ligands by Scavenger Receptors	Reactome	NA	NA	NA	NA	NA	4.42745507513126
Signal transduction by L1	Reactome	NA	NA	NA	NA	NA	3.01661965670413
