# Supplementary material for: Associations of proteomic age clocks with lifestyle risk factors, incident chronic diseases and mortality in two European cohorts
Source: Nat Aging. 2026 Jun 29;6(7):1437–51. doi: 10.1038/s43587-026-01163-6 (PMC13375651; doi:10.1038/s43587-026-01163-6)
Supplement: Supplementary file 5 — Statistical source data. [file 43587_2026_1163_MOESM5_ESM.xlsx]

## Sheet: Figure3A
Clock	beta	Asso	pval	SE	LCL	UCL	n	nevent	beta_adj	Asso_adj	pval_adj	SE_adj	LCL_adj	UCL_adj
Tanaka	0.344298	1.411	1.33e-27*	0.0143141	1.32619	1.50123	10163	6441	0.302991	1.3539	6.32e-21*	0.0147215	1.27088	1.44235
Lehallier	0.266454	1.30533	3.32e-20*	0.0130789	1.23336	1.3815	10163	6441	0.242118	1.27394	1.26e-16*	0.0133083	1.20296	1.34912
Sathyan	0.245425	1.27816	2.6e-08	0.0130058	1.17235	1.39353	10163	6441	0.25235	1.28705	1.53e-09*	0.0132435	1.18587	1.39685
Oh	0.323403	1.38182	3.26e-17*	0.0130887	1.28181	1.48964	10163	6441	0.314929	1.37016	1.49e-17*	0.0132223	1.2745	1.47301
Wang	0.283748	1.3281	2.92e-17*	0.0143444	1.2435	1.41845	10163	6441	0.273213	1.31418	8.81e-17*	0.0146478	1.23226	1.40155
Global	0.372586	1.45148	1.66e-25*	0.0133086	1.35341	1.55666	10163	6441	0.347809	1.41596	1.40e-24*	0.0135892	1.32472	1.51349

## Sheet: Figure3B
	Tanaka	Lehallier	Sathyan	Oh	Wang	Global
All cause dementia	0.027946	0.122166	0.182975	0.122157	0.123472	0.135783
Alzheimer's disease	-0.0141488	0.097795	0.178587	0.120291	0.11115	0.10619
Parkinson's disease	-0.0191866	-0.0358059	0.0980655	0.0679103	0.0826184	0.028188
Coronary heart disease	0.206746	0.172537	0.185914	0.268685	0.260732	0.266506
Stroke	0.182018	0.242132	0.264161	0.316363	0.309232	0.316727
Type 2 diabetes	-0.0081351	-0.00447131	0.0118061	0.0717733	0.109371	0.0330968
All-cause mortality	0.302991	0.242118	0.25235	0.314929	0.273213	0.347809
Any cancer	0.0501798	0.0502104	0.062199	0.0904023	0.0344262	0.0723676
Bladder cancer	0.0899482	-0.00305148	0.0561983	0.152237	0.0367677	0.0837605
Breast cancer	-0.0721191	-0.0853815	-0.050527	-0.0377275	-0.0898868	-0.089528
Colon cancer	0.0537882	0.0303506	0.0820484	0.112384	0.0466508	0.0760824
Rectum cancer	-0.0630334	-0.0316046	0.0872049	0.085668	-0.0119746	-0.00500269
Endometrial cancer	-0.0273193	0.0580261	0.017496	0.167754	-0.0551538	0.0391623
Glioma cancer	-0.0868829	-0.155769	-0.168398	-0.0660049	-0.124336	-0.153479
Kidney cancer	0.27	0.144839	0.0748707	0.224627	0.245922	0.266077
Liver cancer	0.381072	0.442285	0.457563	0.281029	0.325549	0.488713
Lung cancer	0.247513	0.208227	0.164064	0.226919	0.225253	0.279533
Lymphoma	-0.0232094	-0.0200118	0.0160667	-0.0318972	-0.157241	-0.0508488
Melanoma cancer	-0.0592863	0.0315622	0.03824	0.0678818	0.0451792	0.0194883
Ovary cancer	0.0976712	0.0972339	0.0404449	0.0550483	-0.0340226	0.0809742
Pancreas cancer	0.0646359	0.113898	0.0364717	0.195914	0.18302	0.143462
Prostate cancer	-0.0464505	0.0579592	-0.0384718	-0.0217869	-0.012502	-0.00862935
Stomach cancer	0.195756	-0.0327275	0.0725759	0.0608144	0.0863234	0.0980786
Thyroid cancer	-0.193208	-0.111146	-0.122287	-0.0543407	-0.0767733	-0.15299
Upper aero-digestive tract cancer	0.306598	0.259988	0.33705	0.368246	0.317464	0.403272

## Sheet: Figure3C
Clock	beta	Asso	pval	SE	LCL	UCL	n	nevent	beta_adj	Asso_adj	pval_adj	SE_adj	LCL_adj	UCL_adj
Tanaka	0.257673	1.29392	3.31e-10*	0.0273496	1.19399	1.40221	5646	1673	0.206746	1.22967	1.05e-06*	0.0281276	1.13171	1.3361
Lehallier	0.198491	1.21956	2.96e-07*	0.0254288	1.13043	1.31572	5646	1673	0.172537	1.18832	1.47e-05*	0.0260626	1.0991	1.28478
Sathyan	0.175751	1.19214	0.000252	0.0255122	1.08508	1.30977	5646	1673	0.185914	1.20432	6.49e-05*	0.0260419	1.09932	1.31935
Oh	0.275798	1.31758	1.04e-09*	0.0254221	1.20589	1.43961	5646	1673	0.268685	1.30824	5.59e-10*	0.0258924	1.20174	1.42418
Wang	0.261989	1.29951	2.01e-09*	0.0272724	1.19287	1.41568	5646	1673	0.260732	1.29788	1.98e-09*	0.0281875	1.1919	1.41328
Global	0.291202	1.33803	7.29e-12*	0.0255615	1.23109	1.45426	5646	1673	0.266506	1.30539	1.29e-10*	0.026363	1.20353	1.41588

## Sheet: Figure3D
Clock	beta	Asso	pval	SE	LCL	UCL	n	nevent	beta_adj	Asso_adj	pval_adj	SE_adj	LCL_adj	UCL_adj
Tanaka	0.201083	1.22273	1.18e-05*	0.0386409	1.11754	1.33781	4904	853	0.182018	1.19964	0.000111	0.0394667	1.09386	1.31564
Lehallier	0.254905	1.29034	6.22e-10*	0.0353195	1.19021	1.3989	4904	853	0.242132	1.27396	1.04e-08*	0.0359351	1.17261	1.38407
Sathyan	0.249346	1.28319	9.40e-08*	0.0371693	1.17092	1.40621	4904	853	0.264161	1.30234	2.47e-08*	0.0375298	1.18684	1.42907
Oh	0.317226	1.37331	9.96e-14*	0.0361685	1.26323	1.49299	4904	853	0.316363	1.37213	2.10e-13*	0.0365992	1.26101	1.49304
Wang	0.315549	1.37101	7.37e-13*	0.0374152	1.25774	1.49448	4904	853	0.309232	1.36238	8.53e-12*	0.0383265	1.24668	1.48881
Global	0.326059	1.3855	5.30e-14*	0.0364914	1.27268	1.50831	4904	853	0.316727	1.37263	1.01e-12*	0.0371322	1.25815	1.49752

## Sheet: Figure3E
Clock	beta	Asso	pval	SE	LCL	UCL	n	nevent	beta_adj	Asso_adj	pval_adj	SE_adj	LCL_adj	UCL_adj
Tanaka	-0.0115328	0.988533	0.756	0.030926	0.919243	1.06305	5066	1337	-0.0081351	0.991898	0.838	0.0322432	0.917575	1.07224
Lehallier	0.0337701	1.03435	0.324	0.0291485	0.967178	1.10618	5066	1337	-0.00447131	0.995539	0.909	0.0309783	0.922434	1.07444
Sathyan	-0.0299253	0.970518	0.442	0.0316464	0.899294	1.04738	5066	1337	0.0118061	1.01188	0.78	0.0332396	0.931369	1.09934
Oh	0.14977	1.16157	2.61e-05*	0.0298954	1.08325	1.24554	5066	1337	0.0717733	1.07441	0.065	0.0314696	0.995557	1.15951
Wang	0.183684	1.20164	2.56e-07*	0.0304548	1.12055	1.28859	5066	1337	0.109371	1.11558	0.00647	0.0323925	1.03113	1.20694
Global	0.070863	1.07343	0.0531	0.0305029	0.999039	1.15337	5066	1337	0.0330968	1.03365	0.413	0.0320867	0.954886	1.11891

## Sheet: Figure3F
Clock	beta	Asso	pval	SE	LCL	UCL	n	nevent	beta_adj	Asso_adj	pval_adj	SE_adj	LCL_adj	UCL_adj
Tanaka	0.0428779	1.04381	0.421	0.0323893	0.940289	1.15873	2937	1158	0.027946	1.02834	0.608	0.0334259	0.9242	1.14421
Lehallier	0.127741	1.13626	6.45e-03*	0.0310561	1.03648	1.24565	2937	1158	0.122166	1.12994	1.03e-02*	0.032032	1.02927	1.24046
Sathyan	0.169776	1.18504	1.26e-03*	0.0321378	1.06883	1.31388	2937	1158	0.182975	1.20078	6.32e-04*	0.0328534	1.08116	1.33364
Oh	0.139462	1.14966	4.79e-03*	0.0315009	1.04347	1.26664	2937	1158	0.122157	1.12993	0.0136	0.0319447	1.02545	1.24506
Wang	0.139476	1.14967	3.91e-03*	0.0316094	1.04574	1.26393	2937	1158	0.123472	1.13142	1.30e-02*	0.0317988	1.0264	1.24719
Global	0.146953	1.1583	4.75e-03*	0.0324919	1.04597	1.28269	2937	1158	0.135783	1.14543	1.05e-02*	0.0332237	1.03222	1.27106

## Sheet: Figure3G
Clock	beta	Asso	pval	SE	LCL	UCL	n	nevent	beta_adj	Asso_adj	pval_adj	SE_adj	LCL_adj	UCL_adj
Tanaka	-0.0468095	0.954269	0.439	0.0493728	0.847579	1.07439	4503	525	-0.0191866	0.980996	0.762	0.0513925	0.866472	1.11066
Lehallier	-0.0332388	0.967307	0.542	0.0463361	0.86939	1.07625	4503	525	-0.0358059	0.964828	0.517	0.0469728	0.865801	1.07518
Sathyan	0.0831553	1.08671	0.163	0.0444968	0.966913	1.22135	4503	525	0.0980655	1.10304	0.0972	0.0455312	0.982339	1.23856
Oh	0.0591928	1.06098	0.283	0.0449467	0.95227	1.1821	4503	525	0.0679103	1.07027	0.215	0.0458413	0.961427	1.19143
Wang	0.0756148	1.07855	0.176	0.0470332	0.966765	1.20325	4503	525	0.0826184	1.08613	0.136	0.0480002	0.974239	1.21087
Global	0.0134494	1.01354	0.814	0.0459811	0.906162	1.13364	4503	525	0.028188	1.02859	0.627	0.0472314	0.91802	1.15248

## Sheet: Figure3H
Clock	beta	Asso	pval	SE	LCL	UCL	n	nevent	beta_adj	Asso_adj	pval_adj	SE_adj	LCL_adj	UCL_adj
Tanaka	0.249603	1.28352	0.00488	0.0878838	1.07875	1.52715	4282	182	0.27	1.30996	3.31e-03*	0.0900313	1.09399	1.56857
Lehallier	0.150507	1.16242	0.0517	0.0820479	0.998867	1.35276	4282	182	0.144839	1.15585	0.068	0.0825183	0.98933	1.3504
Sathyan	0.0780506	1.08118	0.304	0.0865733	0.931727	1.2546	4282	182	0.0748707	1.07774	0.331	0.0890975	0.92679	1.25329
Oh	0.239884	1.2711	1.71e-03*	0.0825777	1.09415	1.47667	4282	182	0.224627	1.25186	3.94e-03*	0.0850728	1.07456	1.4584
Wang	0.239964	1.2712	2.73e-03*	0.0825056	1.08655	1.48723	4282	182	0.245922	1.2788	4.51e-03*	0.0860575	1.07919	1.51533
Global	0.26413	1.3023	1.28e-03*	0.0855747	1.10889	1.52944	4282	182	0.266077	1.30484	1.66e-03*	0.0875433	1.10544	1.5402

## Sheet: Figure3I
Clock	beta	Asso	pval	SE	LCL	UCL	n	nevent	beta_adj	Asso_adj	pval_adj	SE_adj	LCL_adj	UCL_adj
Tanaka	0.453226	1.57338	4.22e-16*	0.0477724	1.41057	1.75499	4633	545	0.247513	1.28084	3.23e-05*	0.0507463	1.13975	1.43938
Lehallier	0.291893	1.33896	6.98e-10*	0.0435196	1.22033	1.46912	4633	545	0.208227	1.23149	3.07e-05*	0.0458147	1.11662	1.35818
Sathyan	0.179404	1.1965	1.32e-03*	0.0458625	1.07239	1.33499	4633	545	0.164064	1.17829	0.00458	0.0473205	1.05197	1.31978
Oh	0.237339	1.26787	3.59e-06*	0.0448297	1.14678	1.40175	4633	545	0.226919	1.25473	2.94e-05*	0.0465401	1.12802	1.39567
Wang	0.227174	1.25505	2.43e-05*	0.048472	1.1294	1.39468	4633	545	0.225253	1.25264	8.34e-05*	0.0513707	1.11968	1.40139
Global	0.382386	1.46578	3.44e-13*	0.0445328	1.32231	1.62481	4633	545	0.279533	1.32251	5.70e-07*	0.0476902	1.18529	1.47562

## Sheet: Figure3J
Clock	beta	Asso	pval	SE	LCL	UCL	n	nevent	beta_adj	Asso_adj	pval_adj	SE_adj	LCL_adj	UCL_adj
Tanaka	0.0532306	1.05467	0.279	0.0453158	0.957746	1.16141	4742	658	0.0537882	1.05526	0.29	0.0463599	0.955283	1.1657
Lehallier	0.0385369	1.03929	0.414	0.042591	0.947568	1.13989	4742	658	0.0303506	1.03082	0.527	0.0431267	0.938294	1.13246
Sathyan	0.0669185	1.06921	0.172	0.0441268	0.971386	1.17688	4742	658	0.0820484	1.08551	0.0975	0.0441848	0.985106	1.19614
Oh	0.124246	1.13229	0.00701	0.0429155	1.03452	1.23931	4742	658	0.112384	1.11894	0.0156	0.0431205	1.02151	1.22567
Wang	0.065842	1.06806	0.176	0.0446373	0.970947	1.17488	4742	658	0.0466508	1.04776	0.345	0.0448216	0.951047	1.1543
Global	0.082831	1.08636	0.0863	0.0437999	0.988255	1.1942	4742	658	0.0760824	1.07905	0.12	0.0441232	0.980272	1.18778

[truncated: 1 more sheets: Figure3K]
