# Supplementary material for: Associations of proteomic age clocks with lifestyle risk factors, incident chronic diseases and mortality in two European cohorts
Source: Nat Aging. 2026 Jun 29;6(7):1437–51. doi: 10.1038/s43587-026-01163-6 (PMC13375651; doi:10.1038/s43587-026-01163-6)
Supplement: Supplementary file 6 — Statistical source data. [file 43587_2026_1163_MOESM6_ESM.xlsx]

## Sheet: FigureA
Clock	Asso	LCL	UCL	pval	Asso_adj	LCL_adj	UCL_adj	pval_adj	n	nevent
Tanaka	1.31	1.24	1.37	1.73e-26	1.26	1.2	1.33	1.39e-19	6240	1643
Lehallier	1.26	1.2	1.32	6.96e-21	1.23	1.18	1.29	1.95e-17	6240	1643
Sathyan	1.18	1.13	1.24	8.1e-12	1.17	1.12	1.23	1.43e-10	6240	1643
Oh	1.3	1.24	1.37	1.15e-25	1.3	1.23	1.36	8.57e-24	6240	1643
Wang	1.27	1.21	1.34	1.38e-21	1.26	1.2	1.32	3.73e-19	6240	1643
Global	1.35	1.29	1.42	1.84e-36	1.32	1.26	1.38	4.7e-30	6240	1643

## Sheet: FigureB
Clock	beta	Asso	pval	SE	LCL	UCL	n	nevent	FDR	outcome	outcomenames	Clock_adj	beta_adj	Asso_adj	pval_adj	SE_adj	LCL_adj	UCL_adj	n_adj	nevent_adj	FDR_adj	outcomenames_adj
Consensus	0.477207	1.61157	2.24e-04*	0.118521	1.25075	2.07647	4194	83	0.000933955	cncr_mal_live	Liver cancer	Consensus	0.488713	1.63022	2.69e-04*	0.121383	1.25331	2.12047	4194	83	0.00112233	Liver cancer
Consensus	0.452743	1.57262	2.34e-09*	0.0700115	1.35549	1.82453	4347	246	1.17007e-08	cncr_mal_uadt	Upper aero-digestive tract cancer	Consensus	0.403272	1.49671	1.81e-07*	0.0724291	1.28631	1.74153	4347	246	1.1341e-06	Upper aero-digestive tract cancer
Consensus	0.382386	1.46578	3.44e-13*	0.0445328	1.32231	1.62481	4633	545	2.86869e-12	cncr_mal_lung	Lung cancer	Consensus	0.279533	1.32251	5.70e-07*	0.0476902	1.18529	1.47562	4633	545	2.84822e-06	Lung cancer
Consensus	0.372586	1.45148	1.66e-25*	0.0133086	1.35341	1.55666	10163	6441	4.14576e-24	deaths	All-cause mortality	Consensus	0.347809	1.41596	1.40e-24*	0.0135892	1.32472	1.51349	10163	6441	3.49526e-23	All-cause mortality
Consensus	0.326059	1.3855	5.30e-14*	0.0364914	1.27268	1.50831	4904	853	6.62138e-13	stroke	Stroke	Consensus	0.316727	1.37263	1.01e-12*	0.0371322	1.25815	1.49752	4904	853	1.268e-11	Stroke
Consensus	0.291202	1.33803	7.29e-12*	0.0255615	1.23109	1.45426	5646	1673	4.55844e-11	chd	Coronary heart disease	Consensus	0.266506	1.30539	1.29e-10*	0.026363	1.20353	1.41588	5646	1673	1.07109e-09	Coronary heart disease
Consensus	0.26413	1.3023	1.28e-03*	0.0855747	1.10889	1.52944	4282	182	0.00400593	cncr_mal_kidn	Kidney cancer	Consensus	0.266077	1.30484	1.66e-03*	0.0875433	1.10544	1.5402	4282	182	0.00593813	Kidney cancer
Consensus	0.199427	1.2207	0.0261	0.0873405	1.02402	1.45516	4271	162	0.0652391	cncr_mal_panc	Pancreas cancer	Consensus	0.143462	1.15426	0.113	0.0881987	0.966798	1.37808	4271	162	0.231494	Pancreas cancer
Consensus	0.146953	1.1583	4.75e-03*	0.0324919	1.04597	1.28269	2937	1158	0.0131932	DEM	All cause dementia	Consensus	0.135783	1.14543	0.0105	0.0332237	1.03222	1.27106	2937	1158	0.0293024	All cause dementia
Consensus	0.125085	1.13324	0.0948	0.0717543	0.978546	1.3124	4349	258	0.155539	cncr_mal_blad	Bladder cancer	Consensus	0.0837605	1.08737	0.279	0.0739347	0.934311	1.2655	4349	258	0.387765	Bladder cancer
Consensus	0.117706	1.12491	0.0388	0.0389065	1.0061	1.25776	2603	792	0.0880912	AD	Alzheimer's disease	Consensus	0.10619	1.11203	0.0708	0.0398411	0.991038	1.2478	2603	792	0.160896	Alzheimer's disease
Consensus	0.101313	1.10662	0.194	0.0721998	0.949686	1.28949	4330	223	0.265635	cncr_mal_stom	Stomach cancer	Consensus	0.0980786	1.10305	0.202	0.0724237	0.948643	1.28259	4330	223	0.316257	Stomach cancer
Consensus	0.0917616	1.0961	0.202	0.0785515	0.952026	1.26199	2735	204	0.265635	cncr_mal_ovar	Ovary cancer	Consensus	0.0809742	1.08434	0.272	0.0794965	0.938443	1.25293	2735	204	0.387765	Ovary cancer
Consensus	0.0898067	1.09396	3.87e-04*	0.0139618	1.04103	1.14959	10261	6547	0.00138164	cncr_mal_anyc	Any cancer	Consensus	0.0723676	1.07505	4.44e-03*	0.0140912	1.02276	1.13001	10261	6547	0.0138873	Any cancer
Consensus	0.082831	1.08636	0.0863	0.0437999	0.988255	1.1942	4742	658	0.154089	cncr_mal_clrt_colon	Colon cancer	Consensus	0.0760824	1.07905	0.12	0.0441232	0.980272	1.18778	4742	658	0.231494	Colon cancer
Consensus	0.070863	1.07343	0.0531	0.0305029	0.999039	1.15337	5066	1337	0.102204	t2d	Type 2 diabetes	Consensus	0.0330968	1.03365	0.413	0.0320867	0.954886	1.11891	5066	1337	0.516395	Type 2 diabetes
Consensus	0.0429678	1.0439	0.546	0.0689183	0.908011	1.20014	2802	276	0.649941	cncr_mal_coru	Endometrial cancer	Consensus	0.0391623	1.03994	0.6	0.0704113	0.898275	1.20395	2802	276	0.712622	Endometrial cancer
Consensus	0.0145565	1.01466	0.824	0.066003	0.892534	1.1535	4385	288	0.895603	cncr_mal_mela	Melanoma cancer	Consensus	0.0194883	1.01968	0.77	0.0663532	0.895051	1.16166	4385	288	0.836438	Melanoma cancer
Consensus	0.0134494	1.01354	0.814	0.0459811	0.906162	1.13364	4503	525	0.895603	PD	Parkinson's disease	Consensus	0.028188	1.02859	0.627	0.0472314	0.91802	1.15248	4503	525	0.712622	Parkinson's disease
Consensus	0.0056684	1.00568	0.934	0.0646172	0.878922	1.15073	4430	319	0.973208	cncr_mal_clrt_rectum	Rectum cancer	Consensus	-0.00500269	0.99501	0.943	0.065482	0.868321	1.14018	4430	319	0.942606	Rectum cancer
Consensus	-0.000191992	0.999808	0.997	0.0380081	0.903689	1.10615	2476	982	0.99703	cncr_mal_pros	Prostate cancer	Consensus	-0.00862935	0.991408	0.869	0.0386728	0.894426	1.0989	2476	982	0.905727	Prostate cancer
Consensus	-0.0546722	0.946795	0.32	0.0528912	0.850073	1.05452	4563	483	0.400046	cncr_mal_lymp	Lymphoma	Consensus	-0.0508488	0.950422	0.362	0.0534521	0.851996	1.06022	4563	483	0.476277	Lymphoma
Consensus	-0.0851727	0.918354	0.0499	0.0361201	0.843393	0.999977	3460	970	0.102204	cncr_mal_brea	Breast cancer	Consensus	-0.089528	0.914363	0.0418	0.0364644	0.838849	0.996674	3460	970	0.104447	Breast cancer
Consensus	-0.161552	0.850822	0.0995	0.113986	0.702019	1.03117	4210	104	0.155539	cncr_mal_glio	Glioma cancer	Consensus	-0.153479	0.857719	0.138	0.115893	0.700109	1.05081	4210	104	0.23284	Glioma cancer
Consensus	-0.165779	0.847233	0.119	0.103918	0.687727	1.04373	4222	114	0.175431	cncr_mal_thyr	Thyroid cancer	Consensus	-0.15299	0.858138	0.14	0.104621	0.700458	1.05131	4222	114	0.23284	Thyroid cancer

## Sheet: FigureC
Clock	Count of Significant Associations with endpoints	Correlations between associations and rate of incidence increase with age
Tanaka	7	0.42
Lehallier	7	0.36
Sathyan	8	0.5
Oh	9	0.49
Wang	8	0.44
Global	9	0.49

## Sheet: Figure4DE
outcomenames	Clock	beta	Asso	pval	SE	LCL	UCL	n	nevent	FDR	outcome	CPRDdisease	Beta_G	Rsqu_G	cluster	MedianAgefirst
All cause dementia	Consensus	0.135783	1.14543	0.0105489	0.0332237	1.03222	1.27106	2937	1158	0.0284008	DEM	Dementia	0.161217	0.991037	1	83
Bladder cancer	Consensus	0.0837605	1.08737	0.279191	0.0739347	0.934311	1.2655	4349	258	0.407153	cncr_mal_blad	Bladder	0.119058	0.994581	3	71
Breast cancer	Consensus	-0.089528	0.914363	0.0417787	0.0364644	0.838849	0.996674	3460	970	0.104447	cncr_mal_brea	Breast	0.0923612	0.979205	4	59
Colon-rectum cancer	Consensus	0.0499947	1.05127	0.236818	0.0365107	0.967696	1.14205	5057	977	0.376756	cncr_mal_clrt	Bowel	0.115917	0.993955	3	69
Coronary heart disease	Consensus	0.266506	1.30539	1.28531e-10	0.026363	1.20353	1.41588	5646	1673	1.12465e-09	chd	Coronary Heart Disease	0.116151	0.992593	3	70
Endometrial cancer	Consensus	0.0391623	1.03994	0.600177	0.0704113	0.898275	1.20395	2802	276	0.700207	cncr_mal_coru	Uterus	0.116489	0.978336	4	64
Glioma cancer	Consensus	-0.153479	0.857719	0.138463	0.115893	0.700109	1.05081	4210	104	0.244482	cncr_mal_glio	Brain	0.0538559	0.976063	4	59
Hodgkins Lymphoma	Consensus	-0.00903056	0.99101	0.948897	0.140469	0.75187	1.30621	4186	75	0.948897	cncr_mal_h_lymp	Hodgkins Lymphoma	0.0161915	0.738462	5	39
Kidney cancer	Consensus	0.266077	1.30484	0.00166268	0.0875433	1.10544	1.5402	4282	182	0.00581937	cncr_mal_kidn	Kidney	0.108876	0.983541	3	68
Liver cancer	Consensus	0.488713	1.63022	0.000269359	0.121383	1.25331	2.12047	4194	83	0.00117845	cncr_mal_live	Liver	0.104038	0.976327	3	70
Lung cancer	Consensus	0.279533	1.32251	5.69644e-07	0.0476902	1.18529	1.47562	4633	545	3.32292e-06	cncr_mal_lung	Lung	0.132382	0.987443	3	71
Melanoma cancer	Consensus	0.0194883	1.01968	0.769523	0.0663532	0.895051	1.16166	4385	288	0.841666	cncr_mal_mela	Melanoma	0.0556123	0.991926	4	58
Non-Hodgkins Lymphoma	Consensus	-0.0555406	0.945974	0.34822	0.05783	0.842326	1.06237	4492	408	0.468757	cncr_mal_nh_lymp	Non Hodgkins Lymphoma	0.0711173	0.993747	3	63
Ovary cancer	Consensus	0.0809742	1.08434	0.27209	0.0794965	0.938443	1.25293	2735	204	0.407153	cncr_mal_ovar	Ovary	0.0717009	0.984667	4	61
Pancreas cancer	Consensus	0.143462	1.15426	0.112615	0.0881987	0.966798	1.37808	4271	162	0.231855	cncr_mal_panc	Pancreas	0.120521	0.983411	3	72
Parkinson's disease	Consensus	0.028188	1.02859	0.627107	0.0472314	0.91802	1.15248	4503	525	0.708025	PD	Parkinson's Disease	0.138388	0.993819	3	74
Prostate cancer	Consensus	-0.00862935	0.991408	0.869498	0.0386728	0.894426	1.0989	2476	982	0.922195	cncr_mal_pros	Prostate	0.175954	0.946572	3	71
Stomach cancer	Consensus	0.0980786	1.10305	0.202405	0.0724237	0.948643	1.28259	4330	223	0.337341	cncr_mal_stom	Stomach	0.11619	0.98213	3	72
Stroke	Consensus	0.316727	1.37263	1.0144e-12	0.0371322	1.25815	1.49752	4904	853	1.18347e-11	stroke	Stroke – not otherwise specified	0.108998	0.996156	3	72
Thyroid cancer	Consensus	-0.15299	0.858138	0.139704	0.104621	0.700458	1.05131	4222	114	0.244482	cncr_mal_thyr	Thyroid	0.0308371	0.857759	4	48
Type 2 diabetes	Consensus	0.0330968	1.03365	0.413116	0.0320867	0.954886	1.11891	5066	1337	0.516395	t2d	Type 2 Diabetes Mellitus	0.0876724	0.998634	4	61
UADT (Oesophageal) Cancer	Consensus	0.426526	1.53193	0.00154884	0.124698	1.17636	1.99496	4193	78	0.00581937	cncr_mal_esophag	Oesophageal	0.132155	0.973949	3	70
