# Supplementary material for: Associations of proteomic age clocks with lifestyle risk factors, incident chronic diseases and mortality in two European cohorts
Source: Nat Aging. 2026 Jun 29;6(7):1437–51. doi: 10.1038/s43587-026-01163-6 (PMC13375651; doi:10.1038/s43587-026-01163-6)
Supplement: Supplementary file 7 — Statistical source data. [file 43587_2026_1163_MOESM7_ESM.xlsx]

## Sheet: FigureA-F
Clock	beta2	beta3	beta4	beta5	pval2	pval3	pval4	pval5	LCL2	LCL3	LCL4	LCL5	UCL2	UCL3	UCL4	UCL5
Global	-0.0145384	-0.0747278	-0.0390643	0.0639500931033139	0.718758378808753	0.105665387466603	0.444629284520083	0.262732183460971	-0.0936828	-0.165257	-0.139248	-0.0479829	0.0646059470595799	0.0158013254108655	0.0611191232755467	0.175883062034585
Global	-0.262824	-0.306523	-0.347119	-0.411625	4.7978658464468e-06	2.91326303368842e-06	1.67025432742842e-08	7.16833859601294e-15	-0.375338	-0.434835	-0.46747	-0.514937	-0.150309	-0.17821	-0.226767	-0.308313
Global	-0.126752	-0.200042	-0.214762	-0.178974	0.118291949777191	0.017775279593094	0.01339303499139	0.0246884277872122	-0.285813	-0.365438	-0.384936	-0.335127	0.0323093089271404	-0.0346464	-0.0445874	-0.0228217
Global	0.0375743859202133	0.00550483389378378	-0.00902426	0.00642402328296382	0.457036163053072	0.910032525132112	0.857190774810912	0.899045289854647	-0.0614655	-0.0900004	-0.107336	-0.0928438	0.136614269730873	0.101010034730881	0.0892879738560422	0.105691827938281
Global	-0.100582	-0.163012	-0.08469	-0.113042	0.0604422375300618	0.00199988200817078	0.0923600848155222	0.0211712860628061	-0.205582	-0.266364	-0.183319	-0.209157	0.0044168873080036	-0.0596601	0.0139387732197814	-0.0169267
Global	-0.142095	-0.150117	-0.207214	-0.172809	0.00188109586905628	0.00529773112613902	6.71333014703315e-06	0.000260377765652518	-0.231658	-0.25561	-0.29732	-0.265502	-0.0525312	-0.0446241	-0.117107	-0.0801166

## Sheet: FigureG
Clock	beta	pval	SE	LCL	UCL	n
Tanaka	-0.097868	3.99536207567918e-09	0.0165945825036214	-0.130403	-0.0653333	3995
Lehallier	-0.0733099	3.02987805874605e-05	0.0175548982290838	-0.107727	-0.0388925	3995
Sathyan	0.00719795253219904	0.656945604544133	0.0162054890561254	-0.0245739	0.0389697944316273	3995
Oh	-0.0192109	0.258714336520582	0.0170068889066109	-0.052554	0.0141321102500555	3995
Wang	-0.0666755	9.76591482481681e-05	0.017094972926311	-0.100191	-0.0331598	3995
Global	-0.0781819	2.88491055274874e-06	0.0166856205333773	-0.110895	-0.0454688	3995

## Sheet: FigureH
	Alcohol consumption	BMI	Current smoker	Physical activity (METs)	Healthy diet score	High education level
Tanaka	0.0203283394548985	-0.0345896	0.364255005002718	0.0135969315005798	0.00375651838733644	-0.00854832
Lehallier	0.05702516103565	-0.0105967	0.138928823266126	-0.0166088	0.00403356221805945	-0.0579049
Sathyan	-0.0560726	-0.0595304	0.0283128467137971	-0.0624427	-0.00694005	-0.0637659
Oh	-0.0126315	0.0651113939267058	-0.00600991	-0.0244235	0.00768512187618243	-0.0587293
Wang	0.071494410653602	0.0708842012222885	-0.00629343	-0.0290901	0.0109445646758552	-0.0686921
Global	0.0288092733631955	0.000549986495715206	0.190760123796412	-0.0208639	0.00539056741022632	-0.0581967
