# Supplementary material for: Associations of proteomic age clocks with lifestyle risk factors, incident chronic diseases and mortality in two European cohorts
Source: Nat Aging. 2026 Jun 29;6(7):1437–51. doi: 10.1038/s43587-026-01163-6 (PMC13375651; doi:10.1038/s43587-026-01163-6)
Supplement: Supplementary file 8 — Statistical source data. [file 43587_2026_1163_MOESM8_ESM.xlsx]

## Sheet: Figure6A
Clock	r	pval	MAE	mean(Agegap)	sd(Agegap)	N_outliers(5SD)	r_num
Conventional	0.86	0	5.04	0.05	3.09	18	0.856809
Organismal	0.84	0	5.29	0.05	3.14	14	0.841034
Brain	0.44	0	10.69	0.03	3.98	15	0.442806
Adipose	0.45	0	13.36	-0.01	3.83	10	0.449587
Artery	0.38	0	13.2	-0.12	3.85	20	0.377354
Immune	0.49	0	11.19	0.15	3.9	20	0.48864
Heart	0.36	0	14.21	0.25	3.1	19	0.360141
Intestine	0.33	0	15.4	0.03	3.76	7	0.328548
Kidney	0.08	1.9e-27	16.23	-0.02	1.72	12	0.0819875
Liver	0.51	0	11.02	0.11	4.26	17	0.507432
Lung	0.31	0	13.7	0.05	3.28	5	0.313907
Muscle	0.46	0	13.61	0.1	3.14	8	0.457899
Pancreas	0.34	0	16.02	-0.03	3.78	2	0.336669

## Sheet: Figure6B_effectsize
	Conventional	Organismal	Brain	Adipose	Artery	Immune	Heart	Intestine	Kidney	Liver	Lung	Muscle	Pancreas
All cause dementia	0.122157128673952	0.137527805823041	-0.0201364	-0.118706	-0.0384219	-0.0517888	0.0381722825746568	0.033659197347441	-0.0566373	0.0213008263672453	-0.0636236	-0.117626	-0.050483
Alzheimer's disease	0.120290541180745	0.137875635715936	-0.0338655	-0.120143	-0.0415243	-0.0902575	0.0623280529377312	-0.00976059	-0.0528015	0.0404673775149299	-0.0578471	-0.126128	-0.0684489
Parkinson's disease	0.0679103364918585	0.0699012507592334	0.0944926148072533	-0.123136	-0.131668	-0.00397595	-0.0756257	-0.0995345	0.103919862476023	-0.0525742	-0.0829915	-0.0239771	-0.101361
Coronary heart disease	0.268684934979879	0.248078842971122	0.134553780404394	-0.0110313	0.098756389777432	0.180800468376526	0.187782114267667	0.0239785251090913	0.159233008001145	0.0629569933735725	0.211258150248889	0.137770575067163	0.0747319043149505
Stroke	0.31636256199791	0.306899191440769	0.0747406587039034	0.102253001567128	0.211397332839224	0.163852225802923	0.192834569186774	0.129084691333339	-0.0167027	0.1401985800087	0.132588594370799	0.121952627487329	0.044583606447305
Type 2 diabetes	0.0717732901871234	0.0601338989237185	-0.0931295	-0.162993	0.196699291139217	0.0312415501969897	-0.21326	-0.10696	0.0990007954806933	-0.27204	0.0632824924218611	0.0193827652175444	-0.136348
All-cause mortality	0.314929242031571	0.314169978543891	0.146026296282888	0.110784356055364	0.189029611537603	0.249612280507506	0.175498677630377	0.0774446007250564	0.160996285614231	0.152016533988354	0.210892558184656	0.193354716600664	0.105525654963604
Any cancer	0.0904022551226953	0.0930829003987969	0.0190882302365518	-0.0182974	0.043698546857543	0.104120776703849	0.0190857124519813	0.0628683624487	0.0830983298724205	-0.0126477	0.0811135095504303	0.0810863119212065	0.0405453931512849
Bladder cancer	0.152236841928466	0.134575306115324	0.0224409008780903	-0.0874495	-0.101338	0.190038710885373	-0.117058	0.130885675745633	0.0675556053941404	0.0521810302803951	0.150440287090884	0.146559772514733	0.0709809274549026
Breast cancer	-0.0377275	-0.0187309	0.052124121536817	-0.070266	0.0449868873250301	-0.0487924	0.0362923593906025	0.0120652060856566	0.0509999802523997	-0.0730653	0.00342110084326713	0.0477714789769956	0.0671959975724339
Colon cancer	0.112384426309916	0.119342377464723	-0.020451	-0.0757169	0.06203156465482	0.0239680493963016	-0.0201351	0.0635953591315119	-0.0295294	-0.101652	0.0111690927450309	0.0285774128307523	0.00768317220343553
Rectum cancer	0.0856680067367176	0.0886573720188859	0.0178253983580931	0.123228150458474	0.0913718743713091	-0.0232104	-0.0275289	0.102844389152456	0.00183324134191234	-0.0946475	0.0427422994040211	0.113504448551243	-0.00777282
Endometrial cancer	0.167753873144518	0.165303891270487	0.0770842692167006	-0.166154	0.0507360467869826	0.156046378112677	0.0684967241378776	-0.00754482	0.261466315567643	-0.109933	0.0695286969715133	0.0553275572809916	0.0267951514296224
Glioma cancer	-0.0660049	-0.0510393	0.00335889285257711	-0.135919	0.044193069146571	0.039636209736767	-0.110453	-0.00777714	0.0672849824345422	-0.0875967	0.0824221982043363	0.0237525517628046	-0.0441902
Kidney cancer	0.224627487096814	0.210597669479688	0.0783659248932211	0.0909418541551169	0.1504629790334	0.153081229759684	0.0135301644317661	0.268196197246154	0.486778237361985	0.151378776936609	0.108076555420895	0.203085193871652	0.0740444823614644
Liver cancer	0.281028689839754	0.298873736583237	0.355040074877324	0.0979120842074303	0.805260580444912	0.301385057741645	0.319275427071989	0.0301818906651052	0.239892932385622	0.181939214063659	-0.0456393	0.026184331672429	0.130853030954815
Lung cancer	0.226918632913965	0.216674988810341	-0.0282494	0.0390465348542029	-0.0205669	0.280524463024233	0.0433330323720908	0.0644740894000504	0.170513930274061	0.0893732141582323	0.362497996454066	0.103877531613525	0.0634925175403765
Lymphoma	-0.0318972	-0.0057253	-0.00508816	-0.0603994	0.0416883403515795	0.0648761034409298	0.208089377100417	0.11524529667272	0.025786489356355	-0.041633	0.175740181280972	0.127830429901381	-0.0285425
Melanoma cancer	0.067881827353221	0.0898526444252615	-0.125521	-0.0890807	-0.0729942	-0.0548865	0.00704994349334022	-0.0737336	-0.0464899	-0.0107367	-0.0880367	0.0285303972675743	-0.031885
Ovary cancer	0.0550483420856587	0.0621705865834413	0.188159688255748	0.18985328647953	0.0751799623838239	0.20446397180284	0.0334148791932936	0.0355122544159389	0.113282812097145	0.0151972688129824	-0.0320861	0.107748355384646	0.111034022537466
Pancreas cancer	0.195914258557787	0.213237255336653	0.0745049633166076	-0.0343238	0.115592906376502	0.0805892783838385	-0.119112	-0.0386224	0.156090636040926	0.0451021179045146	-0.0549057	0.145422547536678	0.0766441038412597
Prostate cancer	-0.0217869	-0.0263075	0.0115730531860739	0.0301115688242698	-0.031416	0.161230968522856	-0.0254443	0.119381974621138	0.0320287682835371	-0.0364251	0.0436518696357985	0.112126517046901	-0.00781124
Stomach cancer	0.0608143754761734	0.0434823073391011	0.031823376617116	0.0951783894574317	0.0128543330698571	0.161867232981708	-0.0783851	0.335628379405672	0.145263067008319	0.0409274524325452	0.169758241404859	0.0740361442740213	0.0805158029456279
Thyroid cancer	-0.0543407	-0.0607114	-0.104004	-0.162113	-0.123179	-0.230397	-0.0268097	-0.195022	-0.13013	-0.0980626	-0.155557	-0.108486	0.182466787919744
Upper aero-digestive tract cancer	0.368245585137415	0.348170406620557	-0.0973305	0.0368409379007845	0.203146251730579	0.226063279414791	0.00588396561456401	-0.0193212	0.188731630271984	0.128481860524053	0.161244691999077	0.0400588184152365	0.128462962528729

## Sheet: Figure6B_pvalue
	Conventional	Organismal	Brain	Adipose	Artery	Immune	Heart	Intestine	Kidney	Liver	Lung	Muscle	Pancreas
All cause dementia	0.0136032698099719	0.00657620226251071	0.699816618699775	0.0116265725492524	0.426754502362626	0.314785702504817	0.503037340373308	0.501417013123471	0.239687766430181	0.634025870923424	0.19707780555007	0.0245016674661969	0.317025798937515
Alzheimer's disease	0.029849321876831	0.0142293181821329	0.557878930172365	0.0205465298685307	0.448734330134804	0.122418423699942	0.323449072358542	0.860181340033128	0.327394885341357	0.423316642316345	0.292188304050145	0.0310959953037989	0.220306182852918
Parkinson's disease	0.214575120104787	0.20484927731232	0.10599882647306	0.0479496106128204	0.0363691773499049	0.948301739149423	0.158360004298813	0.0950348575186956	0.0494293781221013	0.370390791968863	0.151937577604635	0.661475695874323	0.103176572819233
Coronary heart disease	5.58525674759791e-10	7.49953257767563e-09	0.00138549612037941	0.809183111033857	0.049243703470647	2.47371828913013e-06	1.76893413964176e-06	0.56407672075387	0.000189119574024599	0.163034036263257	3.11701152671751e-07	0.000962118222149055	0.0986935069363117
Stroke	2.0976493956705e-13	1.24735026020564e-12	0.109444551793448	0.0473218136493091	9.79378518187534e-05	0.000132021603348643	7.90725322101388e-06	0.00495750673841629	0.714892418551984	0.00561324311131086	0.00297695714200278	0.00645873449187201	0.35976597509798
Type 2 diabetes	0.06497081788976	0.125633779596811	0.0268571556611282	0.000164751231605659	2.43455170552304e-05	0.422923977947534	1.24828003514318e-06	0.00800435353643129	0.0123506752913703	2.53965066455643e-09	0.109510458457243	0.621743507302507	0.000817521050097715
All-cause mortality	1.48561675953247e-17	3.60368030502949e-18	3.93254451583836e-06	0.000860336431601614	3.97416682243409e-07	1.19029514463529e-16	2.13898240909403e-07	0.0132437315241669	6.66539435706148e-07	5.15004201059283e-05	2.83966956210826e-11	4.21273551303257e-10	0.00136022403748666
Any cancer	0.000336027561315459	0.000244210741868214	0.450544211593084	0.498700646021662	0.148604749369966	2.7129670607526e-05	0.4550381168693	0.0138896090398402	0.00112827101418807	0.640880705990698	0.000989694668502952	0.00134497039834597	0.124086576564602
Bladder cancer	0.0393883524947444	0.0708407227475949	0.747977901727559	0.265438853657148	0.290723526291524	0.00663398584752613	0.155474380888708	0.0931076710038957	0.390580900593992	0.508836775293171	0.0345379639552417	0.0478615596657218	0.374574114768201
Breast cancer	0.388477008720208	0.669456433968735	0.261766656880939	0.149478253394293	0.411277557664233	0.296395834405938	0.424730275890157	0.79508307739722	0.259123346398162	0.155298142700859	0.937201734471773	0.30360703269361	0.169647928712758
Colon cancer	0.0156178778942763	0.0114646636266832	0.669901782262974	0.159310550437164	0.334537310396423	0.626393855599987	0.663622221359548	0.205412951570357	0.540018582432388	0.0590182637160589	0.800750427832285	0.589368860108724	0.877134103881921
Rectum cancer	0.207892790720618	0.188691842828048	0.775767002831337	0.0987196403321444	0.244904953171713	0.7278961507857	0.668139469839019	0.11037836623608	0.977929423064197	0.217809526093072	0.518698147840449	0.0888805685139139	0.916525632519137
Endometrial cancer	0.0237903133655209	0.0268288944697915	0.291221425936998	0.0365040956992842	0.593151005150401	0.0320662124783203	0.334553591544371	0.9261765278159	0.00083879092897472	0.222588603218506	0.34850722859942	0.48375705433502	0.746790981266768
Glioma cancer	0.527644326562331	0.627633750859922	0.975995567541726	0.250245319839059	0.770773168515404	0.708689076075443	0.27049318379679	0.944184335431955	0.529908424822718	0.468665018441629	0.459574050317357	0.830847411859346	0.691117711019973
Kidney cancer	0.00394037188138321	0.00980980827205084	0.35972953990719	0.33695848604268	0.136548352087053	0.0680053191547144	0.862619404924211	0.00249054031349719	6.19314573194275e-08	0.111814619612841	0.190368120850111	0.0197063503399851	0.432532706026392
Liver cancer	0.0266794569071428	0.0180817839548698	0.00481051025989175	0.54025866066979	1.86846040520796e-07	0.026819458930979	0.00376881173728934	0.816708390899228	0.0931875636938717	0.218055949877857	0.738339504249672	0.83617310952005	0.365357858745255
Lung cancer	2.94184558503906e-05	8.7822786480393e-05	0.625172390187586	0.54805623738255	0.779296322258588	4.37726058836503e-08	0.454629403497014	0.255228843898215	0.0032167335211898	0.139800219411222	6.23166351854081e-12	0.0583827372529268	0.291938622009176
Lymphoma	0.547026593550976	0.914025162730954	0.928459542608757	0.32182041649994	0.533358049501255	0.240702195615075	3.79886460281514e-05	0.0377412146685112	0.636405212136108	0.501244669386653	0.00158217781192342	0.0240061910470938	0.637770346292901
Melanoma cancer	0.300360793632842	0.17411988775125	0.0585752769577707	0.21844760709338	0.405986492073612	0.454255333438581	0.916535194018386	0.303620943020759	0.493602008431356	0.883770310237098	0.211085984393938	0.697405116174249	0.660646680914183
Ovary cancer	0.450399888376566	0.401152069873235	0.0225302558839902	0.0285027860497829	0.433045233278946	0.0110432293414325	0.673264016649498	0.692528621066061	0.171881528566654	0.854983728697044	0.677049795442542	0.193006433099231	0.221733400231551
Pancreas cancer	0.0239255922176565	0.0168418596254157	0.390400762955808	0.738940093327345	0.348177043334907	0.326453684221595	0.207024587903114	0.668638203559326	0.0929271556555415	0.651891934724575	0.515882493961712	0.116367572906808	0.406005348973527
Prostate cancer	0.668929897205879	0.612570570755744	0.808118581453466	0.576915287139404	0.599793002993892	0.000633625724844539	0.595404045121458	0.0233289499802645	0.512278395553289	0.502204589708214	0.373510739683281	0.0186838393235889	0.878517107538145
Stomach cancer	0.423552469187556	0.567505586097248	0.674160138444756	0.29801320245045	0.886922993845091	0.0220212489818685	0.318322182003769	2.68948385278667e-05	0.0489621000834988	0.617913811424122	0.0207748868423033	0.371420317499748	0.35740279572867
Thyroid cancer	0.558668079177828	0.503110537705026	0.340205837151822	0.212906969995369	0.349696351598402	0.0461752673006805	0.804633578107722	0.156479691706361	0.269003753780524	0.360314676038317	0.119415524029671	0.346383956575941	0.144887776100152
Upper aero-digestive tract cancer	1.46105213899741e-06	5.11059093445595e-06	0.235966602253591	0.684827786575606	0.0260379105263118	0.00160365054503885	0.939310695309281	0.796272127131146	0.0254497547077252	0.153041230585233	0.0332033906358871	0.581879132677851	0.0903649849554914

## Sheet: Figure6C
Clock	beta	Asso	pval	SE	LCL	UCL	n	nevent	FDR	HRest	HR (95% CI)
Kidney	0.486778237361985	1.62706574697489	6.19314573194275e-08	0.0847967066487893	1.36414472921532	1.94066134500388	4282	182	8.05108945152557e-07	1.63 (1.36, 1.94)	1.63 (1.36, 1.94)
Intestine	0.268196197246154	1.30760366308731	0.00249054031349719	0.0870860482392269	1.09899551257663	1.55580920954865	4282	182	0.0161885120377317	1.31 (1.1, 1.56)	1.31 (1.10, 1.56)
Conventional	0.224627487096814	1.25185629670016	0.00394037188138321	0.0850728260124723	1.07456119664476	1.4584038512475	4282	182	0.0170749448193272	1.25 (1.07, 1.46)	1.25 (1.07, 1.46)
Organismal	0.210597669479688	1.23441561206518	0.00980980827205084	0.0860008300218412	1.05207480921234	1.4483588904206	4282	182	0.0318818768841652	1.23 (1.05, 1.45)	1.23 (1.05, 1.45)
Muscle	0.203085193871652	1.22517684136003	0.0197063503399851	0.0878264629791213	1.03292166814645	1.4532159977809	4282	182	0.0512365108839614	1.23 (1.03, 1.45)	1.23 (1.03, 1.45)
Immune	0.153081229759684	1.1654196418554	0.0680053191547144	0.084839895113102	0.988740511104223	1.3736697610433	4282	182	0.147344858168548	1.17 (0.99, 1.37)	1.17 (0.99, 1.37)
Liver	0.151378776936609	1.1634372578325	0.111814619612841	0.0916494938613463	0.96540018014192	1.40209861232243	4282	182	0.207655722138134	1.16 (0.97, 1.4)	1.16 (0.97, 1.40)
Artery	0.1504629790334	1.16237227216152	0.136548352087053	0.101530331974275	0.953494554768618	1.41700788151621	4282	182	0.221891072141461	1.16 (0.95, 1.42)	1.16 (0.95, 1.42)
Lung	0.108076555420895	1.11413303504516	0.190368120850111	0.0845941032998335	0.947729963058405	1.30975327167371	4282	182	0.274976174561272	1.11 (0.95, 1.31)	1.11 (0.95, 1.31)
Adipose	0.0909418541551169	1.09520532176826	0.33695848604268	0.0944736799893122	0.90965441171792	1.3186	4282	182	0.425134910799407	1.1 (0.91, 1.32)	1.10 (0.91, 1.32)
Brain	0.0783659248932211	1.08151834075406	0.35972953990719	0.0822880292273836	0.914538780092817	1.27898559016678	4282	182	0.425134910799407	1.08 (0.91, 1.28)	1.08 (0.91, 1.28)
Pancreas	0.0740444823614644	1.07685470547111	0.432532706026392	0.0888751099865714	0.895064669282367	1.2955667858335	4282	182	0.468577098195258	1.08 (0.9, 1.3)	1.08 (0.90, 1.30)
Heart	0.0135301644317661	1.01362211132408	0.862619404924211	0.0849442694108548	0.869601121057606	1.18149546922793	4282	182	0.862619404924211	1.01 (0.87, 1.18)	1.01 (0.87, 1.18)

## Sheet: Figure6D
Clock	beta	Asso	pval	SE	LCL	UCL	n	nevent	FDR	HRest	HR (95% CI)
Lung	0.362497996454066	1.43691434205935	6.23166351854081e-12	0.0468842742745189	1.2958200579219	1.59337155941778	4633	545	8.10116257410306e-11	1.44 (1.3, 1.59)	1.44 (1.30, 1.59)
Immune	0.280524463024233	1.3238239270031	4.37726058836503e-08	0.0464599022277002	1.19733651704434	1.46367354938111	4633	545	2.84521938243727e-07	1.32 (1.2, 1.46)	1.32 (1.20, 1.46)
Conventional	0.226918632913965	1.25472777024421	2.94184558503906e-05	0.0465401375672982	1.12802196750255	1.39566588486535	4633	545	0.000127479975351693	1.25 (1.13, 1.4)	1.25 (1.13, 1.40)
Organismal	0.216674988810341	1.24194039201187	8.7822786480393e-05	0.047518683284361	1.11448709140046	1.38396931576157	4633	545	0.000285424056061277	1.24 (1.11, 1.38)	1.24 (1.11, 1.38)
Kidney	0.170513930274061	1.18591417192819	0.0032167335211898	0.0498075601302052	1.05874095910286	1.32836310061326	4633	545	0.00836350715509349	1.19 (1.06, 1.33)	1.19 (1.06, 1.33)
Muscle	0.103877531613525	1.10946457225907	0.0583827372529268	0.0491360920035184	0.996321539853593	1.23545621354215	4633	545	0.126495930714675	1.11 (1, 1.24)	1.11 (1.00, 1.24)
Liver	0.0893732141582323	1.09348868563978	0.139800219411222	0.0534088165833138	0.971162521027888	1.23122286922344	4633	545	0.259628978906556	1.09 (0.97, 1.23)	1.09 (0.97, 1.23)
Intestine	0.0644740894000504	1.06659794169404	0.255228843898215	0.0515694641714541	0.954474645950622	1.19189249714739	4633	545	0.414746871334599	1.07 (0.95, 1.19)	1.07 (0.95, 1.19)
Pancreas	0.0634925175403765	1.06555151282547	0.291938622009176	0.0513009373086546	0.94687468765357	1.1991027337506	4633	545	0.421689120679921	1.07 (0.95, 1.2)	1.07 (0.95, 1.20)
Heart	0.0433330323720908	1.04428561786235	0.454629403497014	0.0505915297358435	0.932157083440957	1.16990201656631	4633	545	0.591018224546118	1.04 (0.93, 1.17)	1.04 (0.93, 1.17)
Adipose	0.0390465348542029	1.03981887034384	0.54805623738255	0.0548689822596768	0.915431511205414	1.18110778347517	4633	545	0.647702825997559	1.04 (0.92, 1.18)	1.04 (0.92, 1.18)
Artery	-0.0205669	0.979643149996951	0.779296322258588	0.061431249669256	0.848393023114448	1.13119824796872	4633	545	0.779296322258588	0.98 (0.85, 1.13)	0.98 (0.85, 1.13)
Brain	-0.0282494	0.972145871169131	0.625172390187586	0.0511030556201074	0.86798199463644	1.0888101373889	4633	545	0.677270089369885	0.97 (0.87, 1.09)	0.97 (0.87, 1.09)

## Sheet: Figure6E
Clock	beta	Asso	pval	SE	LCL	UCL	n	nevent	FDR	HRest	HR (95% CI)
Intestine	0.335628379405672	1.39881909822456	2.68948385278667e-05	0.0806086584840467	1.19594965786652	1.63610136654778	4330	223	0.000349632900862267	1.4 (1.2, 1.64)	1.40 (1.20, 1.64)
Lung	0.169758241404859	1.18501832832079	0.0207748868423033	0.0750988992678182	1.02618839278386	1.36843141895874	4330	223	0.0954254122547636	1.19 (1.03, 1.37)	1.19 (1.03, 1.37)
Immune	0.161867232981708	1.17570413622586	0.0220212489818685	0.0696212663215033	1.02360269907889	1.35040696667026	4330	223	0.0954254122547636	1.18 (1.02, 1.35)	1.18 (1.02, 1.35)
Kidney	0.145263067008319	1.1563437261442	0.0489621000834988	0.0755485781423524	1.00066108981016	1.33624743343097	4330	223	0.159126825271371	1.16 (1, 1.34)	1.16 (1.00, 1.34)
Adipose	0.0951783894574317	1.09985504017078	0.29801320245045	0.0848053808661365	0.919365309372242	1.3157785018178	4330	223	0.60355801593709	1.1 (0.92, 1.32)	1.10 (0.92, 1.32)
Pancreas	0.0805158029456279	1.08384597446592	0.35740279572867	0.0821572801535299	0.913059633878407	1.28657762623467	4330	223	0.60355801593709	1.08 (0.91, 1.29)	1.08 (0.91, 1.29)
Muscle	0.0740361442740213	1.07684572659985	0.371420317499748	0.0778219821800511	0.915476434570197	1.26665927718912	4330	223	0.60355801593709	1.08 (0.92, 1.27)	1.08 (0.92, 1.27)
Conventional	0.0608143754761734	1.06270163239311	0.423552469187556	0.075243994943275	0.915644376932597	1.23337704893055	4330	223	0.611798011048692	1.06 (0.92, 1.23)	1.06 (0.92, 1.23)
Organismal	0.0434823073391011	1.04444	0.567505586097248	0.0759709595547868	0.899801678719919	1.21233167760151	4330	223	0.730261777137599	1.04 (0.9, 1.21)	1.04 (0.90, 1.21)
Liver	0.0409274524325452	1.04177652445122	0.617913811424122	0.0802965285186591	0.887019587311234	1.22353366534719	4330	223	0.730261777137599	1.04 (0.89, 1.22)	1.04 (0.89, 1.22)
Brain	0.031823376617116	1.03233515467461	0.674160138444756	0.075437938100636	0.890007241847429	1.19742382024319	4330	223	0.730340149981819	1.03 (0.89, 1.2)	1.03 (0.89, 1.20)
Artery	0.0128543330698571	1.01293730514493	0.886922993845091	0.0897075520443734	0.84847013672888	1.20928473465195	4330	223	0.886922993845091	1.01 (0.85, 1.21)	1.01 (0.85, 1.21)
Heart	-0.0783851	0.92460825937316	0.318322182003769	0.0796817213842633	0.79267761565027	1.07849700360184	4330	223	0.60355801593709	0.92 (0.79, 1.08)	0.92 (0.79, 1.08)

## Sheet: Figure6F
Clock	beta	Asso	pval	SE	LCL	UCL	n	nevent	FDR	HRest	HR (95% CI)
Conventional	0.268684934979879	1.30824289453376	5.58525674759791e-10	0.0258923588380943	1.20174037791216	1.42418404387106	5646	1673	7.26083377187728e-09	1.31 (1.2, 1.42)	1.31 (1.20, 1.42)
Organismal	0.248078842971122	1.28156097028547	7.49953257767563e-09	0.0263089336033403	1.17815201856783	1.39404634943082	5646	1673	4.87469617548916e-08	1.28 (1.18, 1.39)	1.28 (1.18, 1.39)
Lung	0.211258150248889	1.23523118914499	3.11701152671751e-07	0.0269777228727476	1.13920175413741	1.33935546104549	5646	1673	1.35070499491092e-06	1.24 (1.14, 1.34)	1.24 (1.14, 1.34)
Heart	0.187782114267667	1.20657059218995	1.76893413964176e-06	0.0246074356257811	1.11712184476397	1.30318156498426	5646	1673	5.74903595383573e-06	1.21 (1.12, 1.3)	1.21 (1.12, 1.30)
Immune	0.180800468376526	1.19817608142147	2.47371828913013e-06	0.0254374080108944	1.11134259020353	1.2917942088655	5646	1673	6.43166755173834e-06	1.2 (1.11, 1.29)	1.20 (1.11, 1.29)
Kidney	0.159233008001145	1.17261114262953	0.000189119574024599	0.0267873193307041	1.0785661530986	1.27485633391021	5646	1673	0.000409759077053297	1.17 (1.08, 1.27)	1.17 (1.08, 1.27)
Muscle	0.137770575067163	1.14771220627065	0.000962118222149055	0.0271130102480424	1.05757527735762	1.24553148756826	5646	1673	0.0017867909839911	1.15 (1.06, 1.25)	1.15 (1.06, 1.25)
Brain	0.134553780404394	1.14402618353876	0.00138549612037941	0.0277719440566178	1.05346073652307	1.2423774928166	5646	1673	0.00225143119561654	1.14 (1.05, 1.24)	1.14 (1.05, 1.24)
Artery	0.098756389777432	1.10379737048018	0.049243703470647	0.0328863448533292	1.0003270644456	1.21797028030448	5646	1673	0.0711297939020457	1.1 (1, 1.22)	1.10 (1.00, 1.22)
Pancreas	0.0747319043149505	1.07759521352796	0.0986935069363117	0.0288724949461035	0.986123893326606	1.17755127127192	5646	1673	0.128301559017205	1.08 (0.99, 1.18)	1.08 (0.99, 1.18)
Liver	0.0629569933735725	1.0649810370048	0.163034036263257	0.0299053070137381	0.974821490503023	1.16347928336558	5646	1673	0.192676588311122	1.06 (0.97, 1.16)	1.06 (0.97, 1.16)
Intestine	0.0239785251090913	1.02426832160397	0.56407672075387	0.029338765873805	0.944121085446037	1.11121932431556	5646	1673	0.611083114150026	1.02 (0.94, 1.11)	1.02 (0.94, 1.11)
Adipose	-0.0110313	0.98902929311134	0.809183111033857	0.0308105005574635	0.904324771867456	1.08166775152288	5646	1673	0.809183111033857	0.99 (0.9, 1.08)	0.99 (0.90, 1.08)

## Sheet: Figure6G
Clock	beta	Asso	pval	SE	LCL	UCL	n	nevent	FDR	HRest	HR (95% CI)
Conventional	0.31636256199791	1.37212764679404	2.0976493956705e-13	0.0365992022138074	1.26101087106774	1.49303572419036	4904	853	2.72694421437165e-12	1.37 (1.26, 1.49)	1.37 (1.26, 1.49)
Organismal	0.306899191440769	1.35920394177431	1.24735026020564e-12	0.0368804715960354	1.24879560434035	1.47937368526429	4904	853	8.10777669133663e-12	1.36 (1.25, 1.48)	1.36 (1.25, 1.48)
Artery	0.211397332839224	1.23540312378643	9.79378518187534e-05	0.0460150293575826	1.11075481900849	1.37403939388141	4904	853	0.000318298018410949	1.24 (1.11, 1.37)	1.24 (1.11, 1.37)
Heart	0.192834569186774	1.21268216192802	7.90725322101388e-06	0.0348858838898219	1.11431331322874	1.31973477154046	4904	853	3.42647639577268e-05	1.21 (1.11, 1.32)	1.21 (1.11, 1.32)
Immune	0.163852225802923	1.17804021828215	0.000132021603348643	0.0374589573313881	1.08311529258066	1.28128442594851	4904	853	0.000343256168706471	1.18 (1.08, 1.28)	1.18 (1.08, 1.28)
Liver	0.1401985800087	1.15050224291967	0.00561324311131086	0.0412129615182206	1.04183406439167	1.27050502206039	4904	853	0.00912152005588015	1.15 (1.04, 1.27)	1.15 (1.04, 1.27)
Lung	0.132588594370799	1.1417801669039	0.00297695714200278	0.0390706043875483	1.0461260033469	1.24618061817052	4904	853	0.00645007380767269	1.14 (1.05, 1.25)	1.14 (1.05, 1.25)
Intestine	0.129084691333339	1.1377864807395	0.00495750673841629	0.0394821314646682	1.03981378010843	1.24499030549353	4904	853	0.00912152005588015	1.14 (1.04, 1.24)	1.14 (1.04, 1.24)
Muscle	0.121952627487329	1.12970058375747	0.00645873449187201	0.039053724683221	1.03478189631093	1.23332599216491	4904	853	0.00932928315492624	1.13 (1.03, 1.23)	1.13 (1.03, 1.23)
Adipose	0.102253001567128	1.10766367692637	0.0473218136493091	0.0428956361052185	1.00120939572029	1.22543678318099	4904	853	0.0615183577441018	1.11 (1, 1.23)	1.11 (1.00, 1.23)
Brain	0.0747406587039034	1.07760464725688	0.109444551793448	0.0391141890381711	0.983364690895753	1.18087601328441	4904	853	0.129343561210438	1.08 (0.98, 1.18)	1.08 (0.98, 1.18)
Pancreas	0.044583606447305	1.04559239132136	0.35976597509798	0.0407938843401857	0.950438755804112	1.15027237905947	4904	853	0.389746473022812	1.05 (0.95, 1.15)	1.05 (0.95, 1.15)
Kidney	-0.0167027	0.983436004803062	0.714892418551984	0.0367520866124627	0.899136602429601	1.07563897735854	4904	853	0.714892418551984	0.98 (0.9, 1.08)	0.98 (0.90, 1.08)

## Sheet: Figure6H
Clock	beta	Asso	pval	SE	LCL	UCL	n	nevent	FDR	HRest	HR (95% CI)
Artery	0.196699291139217	1.21737790933494	2.43455170552304e-05	0.03701179335261	1.11111048659027	1.3338088264153	5066	1337	0.000105497240572665	1.22 (1.11, 1.33)	1.22 (1.11, 1.33)
Kidney	0.0990007954806933	1.10406717782266	0.0123506752913703	0.0312132866041468	1.02167812979562	1.19310015316578	5066	1337	0.0229369683982591	1.1 (1.02, 1.19)	1.10 (1.02, 1.19)
Conventional	0.0717732901871234	1.07441173676698	0.06497081788976	0.0314695531386664	0.995556586307766	1.15951277504359	5066	1337	0.0938467369518756	1.07 (1, 1.16)	1.07 (1.00, 1.16)
Lung	0.0632824924218611	1.06532774374209	0.109510458457243	0.0320157026718957	0.985882708175959	1.15117467034836	5066	1337	0.142363595994416	1.07 (0.99, 1.15)	1.07 (0.99, 1.15)
Organismal	0.0601338989237185	1.06197873483532	0.125633779596811	0.0316224222407865	0.983319630520342	1.14693005024789	5066	1337	0.148476284978049	1.06 (0.98, 1.15)	1.06 (0.98, 1.15)
Immune	0.0312415501969897	1.03173468950738	0.422923977947534	0.0311572327810503	0.955835873649372	1.1136603039063	5066	1337	0.458167642776495	1.03 (0.96, 1.11)	1.03 (0.96, 1.11)
Muscle	0.0193827652175444	1.01957183057214	0.621743507302507	0.0319191312288423	0.944012751448733	1.1011786822804	5066	1337	0.621743507302507	1.02 (0.94, 1.1)	1.02 (0.94, 1.10)
Brain	-0.0931295	0.911075489038627	0.0268571556611282	0.0330733337300877	0.838963021309051	0.989386332465305	5066	1337	0.0436428779493333	0.91 (0.84, 0.99)	0.91 (0.84, 0.99)
Intestine	-0.10696	0.89856171936385	0.00800435353643129	0.0326686915372059	0.8302635347839	0.972478170700669	5066	1337	0.0173427659956011	0.9 (0.83, 0.97)	0.90 (0.83, 0.97)
Pancreas	-0.136348	0.872538590944015	0.000817521050097715	0.032594264497021	0.805576308497975	0.94506700936387	5066	1337	0.00212555473025406	0.87 (0.81, 0.95)	0.87 (0.81, 0.95)
Adipose	-0.162993	0.849597413572763	0.000164751231605659	0.0347848527523505	0.780530477581648	0.924775887529674	5066	1337	0.000535441502718391	0.85 (0.78, 0.92)	0.85 (0.78, 0.92)
Heart	-0.21326	0.807946152050214	1.24828003514318e-06	0.0344191057314736	0.741203194667071	0.880699097507206	5066	1337	8.11382022843068e-06	0.81 (0.74, 0.88)	0.81 (0.74, 0.88)
Liver	-0.27204	0.761824163302677	2.53965066455643e-09	0.0347751707873867	0.696618570786632	0.833133195310102	5066	1337	3.30154586392336e-08	0.76 (0.7, 0.83)	0.76 (0.70, 0.83)

## Sheet: Figure6I
Clock	beta	Asso	pval	SE	LCL	UCL	n	nevent	FDR	HRest	HR (95% CI)
Conventional	0.314929242031571	1.37016235762208	1.48561675953247e-17	0.0132222985557441	1.27449784597515	1.47300750030543	10163	6441	9.65650893696108e-17	1.37 (1.27, 1.47)	1.37 (1.27, 1.47)
Organismal	0.314169978543891	1.36912243820813	3.60368030502949e-18	0.0133989313012812	1.27547239711237	1.46964862199195	10163	6441	4.68478439653834e-17	1.37 (1.28, 1.47)	1.37 (1.28, 1.47)
Immune	0.249612280507506	1.28352767150382	1.19029514463529e-16	0.013334628336739	1.20992149060623	1.36161172134448	10163	6441	5.15794562675294e-16	1.28 (1.21, 1.36)	1.28 (1.21, 1.36)
Lung	0.210892558184656	1.23477968096368	2.83966956210826e-11	0.0139835527769271	1.16041693261683	1.3139078012956	10163	6441	9.22892607685185e-11	1.23 (1.16, 1.31)	1.23 (1.16, 1.31)
Muscle	0.193354716600664	1.21331309949447	4.21273551303257e-10	0.0139580563277748	1.14188490761475	1.28920933063207	10163	6441	1.09531123338847e-09	1.21 (1.14, 1.29)	1.21 (1.14, 1.29)
Artery	0.189029611537603	1.20807672496263	3.97416682243409e-07	0.0169221582662176	1.12294777616919	1.29965916881297	10163	6441	7.3805955273776e-07	1.21 (1.12, 1.3)	1.21 (1.12, 1.30)
Heart	0.175498677630377	1.19184041259666	2.13898240909403e-07	0.0127687115417205	1.11536588057789	1.27355838459269	10163	6441	4.63446188637039e-07	1.19 (1.12, 1.27)	1.19 (1.12, 1.27)
Kidney	0.160996285614231	1.17468060558884	6.66539435706148e-07	0.0140407110465611	1.10243022820408	1.25166608266399	10163	6441	1.08312658302249e-06	1.17 (1.1, 1.25)	1.17 (1.10, 1.25)
Liver	0.152016533988354	1.16417948480303	5.15004201059283e-05	0.0148921537196285	1.08158328743117	1.25308322399767	10163	6441	6.69505461377068e-05	1.16 (1.08, 1.25)	1.16 (1.08, 1.25)
Brain	0.146026296282888	1.15722661840921	3.93254451583836e-06	0.0143802609538656	1.0876382883678	1.23126728865394	10163	6441	5.68034207843319e-06	1.16 (1.09, 1.23)	1.16 (1.09, 1.23)
Adipose	0.110784356055364	1.11715397338788	0.000860336431601614	0.0157807289275261	1.04668740799793	1.19236458824276	10163	6441	0.00101676123734736	1.12 (1.05, 1.19)	1.12 (1.05, 1.19)
Pancreas	0.105525654963604	1.11129461438003	0.00136022403748666	0.0151231961680825	1.04180223277499	1.18542241617251	10163	6441	0.00147357604061055	1.11 (1.04, 1.19)	1.11 (1.04, 1.19)
Intestine	0.0774446007250564	1.08052237064453	0.0132437315241669	0.0148696221164529	1.01630044490647	1.14880259997399	10163	6441	0.0132437315241669	1.08 (1.02, 1.15)	1.08 (1.02, 1.15)

[truncated: 1 more sheets: Figure 6J]
