# Supplementary material for: Associations of proteomic age clocks with lifestyle risk factors, incident chronic diseases and mortality in two European cohorts
Source: Nat Aging. 2026 Jun 29;6(7):1437–51. doi: 10.1038/s43587-026-01163-6 (PMC13375651; doi:10.1038/s43587-026-01163-6)
Supplement: Supplementary file 9 — Statistical source data. [file 43587_2026_1163_MOESM9_ESM.xlsx]

## Sheet: FigureS4A
Clock	beta	Asso	pval	SE	LCL	UCL	n	nevent	FDR	outcome	outcomenames	Clock_adj	beta_adj	Asso_adj	pval_adj	SE_adj	LCL_adj	UCL_adj	n_adj	nevent_adj	FDR_adj
Tanaka	0.453225638276132	1.57337916102635	4.22e-16*	0.0477723699074241	1.41056547992026	1.75498551438527	4633	545	5.27544225201315e-15	cncr_mal_lung	Lung cancer	Tanaka	0.247513369772122	1.2808364867612	3.23e-05*	0.0507462922127179	1.13975418410795	1.43938239375956	4633	545	0.000268789881227958
Tanaka	0.39782460126486	1.4885829114482	2.19e-07*	0.0714873707043297	1.28063961804323	1.73029090544723	4347	246	1.37138214613103e-06	cncr_mal_uadt	Upper aero-digestive tract cancer	Tanaka	0.306597997029134	1.35879461878877	8.78e-05*	0.0745576679652334	1.16576429516523	1.5837874120065	4347	246	0.000549035196168942
Tanaka	0.345514609050568	1.41271672945504	9.79e-03*	0.119431731206799	1.08693938485184	1.83613602147114	4194	83	0.0305856095117568	cncr_mal_live	Liver cancer	Tanaka	0.381071913620547	1.46385287258463	5.74e-03*	0.12376121405015	1.11704945399978	1.91832619845198	4194	83	0.0204953444457686
Tanaka	0.344298447982585	1.41099968268294	1.33e-27*	0.01431414590706	1.32619404965106	1.50122834969377	10163	6441	3.33583294643102e-26	deaths	All-cause mortality	Tanaka	0.302990677480557	1.3539018426072	6.32e-21*	0.0147214657398768	1.27088142127702	1.44234557900239	10163	6441	1.58044025493662e-19
Tanaka	0.257673376678772	1.29391612641483	3.31e-10*	0.0273495647058994	1.19398516199184	1.40221084439891	5646	1673	2.76237908608603e-09	chd	Coronary heart disease	Tanaka	0.206745631092135	1.22966974224602	1.05e-06*	0.0281276394395115	1.1317138677775	1.33610422037584	5646	1673	1.31693173717948e-05
Tanaka	0.24960349251413	1.28351639192071	4.88e-03*	0.0878837617704177	1.0787493274506	1.52715	4282	182	0.0174317934024324	cncr_mal_kidn	Kidney cancer	Tanaka	0.269999703995006	1.30996406297728	3.31e-03*	0.0900313321386018	1.09399426679282	1.56856932287464	4282	182	0.0137968135979759
Tanaka	0.211105262040554	1.23504235129751	1.15e-02*	0.074019485610469	1.04853345264042	1.45472670009468	4330	223	0.0319245842332312	cncr_mal_stom	Stomach cancer	Tanaka	0.195756389435906	1.21623058262381	1.86e-02*	0.075275472348784	1.03325643182914	1.43160669950134	4330	223	0.0581573237374613
Tanaka	0.201082648364324	1.22272582393674	1.18e-05*	0.0386409279739936	1.11753762970238	1.33781485364385	4904	853	5.90010376357089e-05	stroke	Stroke	Tanaka	0.182017828000855	1.19963558079339	1.11e-04*	0.0394667101708726	1.09386103141883	1.3156383538399	4904	853	0.000555623316243076
Tanaka	0.184579331550195	1.20271239053872	1.87e-02	0.0745527351800524	1.03123771676557	1.4026999505917	4349	258	0.0466940296631463	cncr_mal_blad	Bladder cancer	Tanaka	0.0899482481485295	1.09411765962541	2.65e-01	0.0766526441078143	0.934045266875291	1.2816225246865	4349	258	0.50971252735298
Tanaka	0.144998172097911	1.15603745714281	1.46e-01	0.0897083077835184	0.95095905461531	1.40534189756238	4271	162	0.279982632110824	cncr_mal_panc	Pancreas cancer	Tanaka	0.0646359273189613	1.06677057165389	5.10e-01	0.0909236442612971	0.88001766808467	1.29315523292117	4271	162	0.671530062102844
Tanaka	0.118734185854057	1.12607055302003	1.23e-01	0.0810963752830896	0.968258627326374	1.30960350322953	2735	204	0.256779789528041	cncr_mal_ovar	Ovary cancer	Tanaka	0.0976711804942593	1.10260016905154	2.17e-01	0.0831325900454263	0.944074769070532	1.28774454378164	2735	204	0.453060599348375
Tanaka	0.0776143827036013	1.08070583944489	2.40e-03*	0.0142966316411151	1.02789255788211	1.13623267573481	10261	6547	0.0099848762413007	cncr_mal_anyc	Any cancer	Tanaka	0.0501798210295096	1.05146015402463	5.42e-02	0.0145660890246698	0.999089595021334	1.10657588769893	10261	6547	0.150629225302503
Tanaka	0.0532306469213626	1.05467287411973	2.79e-01	0.0453158244196335	0.957746134110275	1.16140888674774	4742	658	0.436174289667953	cncr_mal_clrt_colon	Colon cancer	Tanaka	0.0537881608668928	1.05526103289315	2.90e-01	0.0463598992878124	0.955283317364349	1.16570218206584	4742	658	0.517021639690887
Tanaka	0.042877887518454	1.04381042478669	4.21e-01	0.0323892722813051	0.940289050798979	1.15872901207089	2937	1158	0.548800929628546	DEM	All cause dementia	Tanaka	0.0279459563154134	1.02834010763123	6.08e-01	0.0334258541542338	0.924199985834536	1.14421488116353	2937	1158	0.759950238967637
Tanaka	0.00493717629384205	1.00494938423136	9.32e-01	0.0389708045589235	0.897131696698805	1.1257246495506	2603	792	0.932050847753776	AD	Alzheimer's disease	Tanaka	-0.0141488	0.985950872919525	8.13e-01	0.0402074449000058	0.876792908849099	1.10869866076674	2603	792	0.837794300974146
Tanaka	-0.0115328	0.988533413711459	7.56e-01	0.0309259918861849	0.919242865388878	1.0630469344036	5066	1337	0.787260478084785	t2d	Type 2 diabetes	Tanaka	-0.0081351	0.991897896472573	8.38e-01	0.0322431713746946	0.917574738990255	1.07224119760468	5066	1337	0.837794300974146
Tanaka	-0.034008	0.966563786611494	5.56e-01	0.0537067895195848	0.863210937016734	1.08229114521824	4563	483	0.603903895169471	cncr_mal_lymp	Lymphoma	Tanaka	-0.0232094	0.977057879086005	6.94e-01	0.0548493712973591	0.870395115154337	1.09679165526425	4563	483	0.812527483130456
Tanaka	-0.0467383	0.95433707573315	4.91e-01	0.0648111347027632	0.835492318078303	1.0900869276856	4430	319	0.563553902257293	cncr_mal_clrt_rectum	Rectum cancer	Tanaka	-0.0630334	0.938912152391615	3.62e-01	0.066395408749014	0.819928372020038	1.07516224586397	4430	319	0.603189972327635
Tanaka	-0.0468095	0.954269160652226	4.39e-01	0.0493728307045923	0.847578757406621	1.07438939805217	4503	525	0.548800929628546	PD	Parkinson's disease	Tanaka	-0.0191866	0.980996291493807	7.62e-01	0.0513925337041068	0.866472339124074	1.11065717908255	4503	525	0.828200668845606
Tanaka	-0.0470536	0.954036228845817	3.71e-01	0.0386407740593974	0.86054179570075	1.05768845917492	2476	982	0.542019672751472	cncr_mal_pros	Prostate cancer	Tanaka	-0.0464505	0.95461177054412	3.89e-01	0.0396160144815695	0.858891910869001	1.06099920249496	2476	982	0.607641258282889
Tanaka	-0.0489354	0.952242618343646	4.96e-01	0.0690037335612123	0.827130190781333	1.09627965983614	2802	276	0.563553902257293	cncr_mal_coru	Endometrial cancer	Tanaka	-0.0273193	0.973050528719948	7.15e-01	0.071600426479854	0.840321815257788	1.1267437239526	2802	276	0.812527483130456
Tanaka	-0.0617581	0.940110246881564	3.90e-01	0.0694054326255547	0.816568235781928	1.08234344365037	4385	288	0.542019672751472	cncr_mal_mela	Melanoma cancer	Tanaka	-0.0592863	0.942436931420706	4.23e-01	0.0710182927891506	0.815189330900908	1.0895473432216	4385	288	0.617862139430482
Tanaka	-0.0626307	0.939290310696886	1.63e-01	0.0369057626546058	0.860150893271487	1.02571106380353	3460	970	0.291280375339916	cncr_mal_brea	Breast cancer	Tanaka	-0.0721191	0.930420083324273	1.18e-01	0.0375740768443867	0.849899961223334	1.01856873861613	3460	970	0.269058627598324
Tanaka	-0.123443	0.883872285572547	2.56e-01	0.11431671851688	0.714291432736347	1.09371354799883	4210	104	0.426755438597337	cncr_mal_glio	Glioma cancer	Tanaka	-0.0868829	0.916784403115184	4.45e-01	0.117951575532005	0.73361633828146	1.14568555515567	4210	104	0.617862139430482
Tanaka	-0.192688	0.8247392467423	7.52e-02	0.108082252119056	0.667004028948044	1.01977618664435	4222	114	0.170944848465629	cncr_mal_thyr	Thyroid cancer	Tanaka	-0.193208	0.8243108966076	7.13e-02	0.111019524625819	0.668220996571838	1.01686187317069	4222	114	0.178137628988953

## Sheet: FigureS4BC
outcomenames	Clock	beta	Asso	pval	SE	LCL	UCL	n	nevent	FDR	outcome	CPRDdisease	Beta_G	Rsqu_G	cluster	MedianAgefirst
All cause dementia	Tanaka	0.0279459563154134	1.02834010763123	0.607960191174109	0.0334258541542338	0.924199985834536	1.14421488116353	2937	1158	0.788096544114586	DEM	Dementia	0.161217	0.991037	1	83
Bladder cancer	Tanaka	0.0899482481485295	1.09411765962541	0.26505051422355	0.0766526441078143	0.934045266875291	1.2816225246865	4349	258	0.53334863883902	cncr_mal_blad	Bladder	0.119058	0.994581	3	71
Breast cancer	Tanaka	-0.0721191	0.930420083324273	0.118385796143263	0.0375740768443867	0.849899961223334	1.01856873861613	3460	970	0.27623352433428	cncr_mal_brea	Breast	0.0923612	0.979205	4	59
Colon-rectum cancer	Tanaka	0.015127622159877	1.01524262380468	0.726683904799072	0.0379376755284354	0.93267640083302	1.10511811413822	5057	977	0.84779788893225	cncr_mal_clrt	Bowel	0.115917	0.993955	3	69
Coronary heart disease	Tanaka	0.206745631092135	1.22966974224602	1.05354538974359e-06	0.0281276394395115	1.1317138677775	1.33610422037584	5646	1673	1.22913628803419e-05	chd	Coronary Heart Disease	0.116151	0.992593	3	70
Endometrial cancer	Tanaka	-0.0273193	0.973050528719948	0.715024185154801	0.071600426479854	0.840321815257788	1.1267437239526	2802	276	0.84779788893225	cncr_mal_coru	Uterus	0.116489	0.978336	4	64
Glioma cancer	Tanaka	-0.0868829	0.916784403115184	0.444860740389947	0.117951575532005	0.73361633828146	1.14568555515567	4210	104	0.660632155639187	cncr_mal_glio	Brain	0.0538559	0.976063	4	59
Hodgkins Lymphoma	Tanaka	-0.0729942	0.929606254297206	0.583596402574498	0.142309254122655	0.716055828086556	1.20684415115747	4186	75	0.785610541927208	cncr_mal_h_lymp	Hodgkins Lymphoma	0.0161915	0.738462	5	39
Kidney cancer	Tanaka	0.269999703995006	1.30996406297728	0.00331123526351422	0.0900313321386018	1.09399426679282	1.56856932287464	4282	182	0.0128770260247775	cncr_mal_kidn	Kidney	0.108876	0.983541	3	68
Liver cancer	Tanaka	0.381071913620547	1.46385287258463	0.00573869644481522	0.12376121405015	1.11704945399978	1.91832619845198	4194	83	0.0200854375568533	cncr_mal_live	Liver	0.104038	0.976327	3	70
Lung cancer	Tanaka	0.247513369772122	1.2808364867612	3.22547857473549e-05	0.0507462922127179	1.13975418410795	1.43938239375956	4633	545	0.000282229375289356	cncr_mal_lung	Lung	0.132382	0.987443	3	71
Melanoma cancer	Tanaka	-0.0592863	0.942436931420706	0.423071636468413	0.0710182927891506	0.815189330900908	1.0895473432216	4385	288	0.660632155639187	cncr_mal_mela	Melanoma	0.0556123	0.991926	4	58
Non-Hodgkins Lymphoma	Tanaka	-0.0135819	0.986509909240108	0.830807409886374	0.0594320133020803	0.87095145682342	1.11740073847335	4492	408	0.862435309826326	cncr_mal_nh_lymp	Non Hodgkins Lymphoma	0.0711173	0.993747	3	63
Ovary cancer	Tanaka	0.0976711804942593	1.10260016905154	0.21746908768722	0.0831325900454263	0.944074769070532	1.28774454378164	2735	204	0.475713629315794	cncr_mal_ovar	Ovary	0.0717009	0.984667	4	61
Pancreas cancer	Tanaka	0.0646359273189613	1.06677057165389	0.510362847198162	0.0909236442612971	0.88001766808467	1.29315523292117	4271	162	0.714507986077426	cncr_mal_panc	Pancreas	0.120521	0.983411	3	72
Parkinson's disease	Tanaka	-0.0191866	0.980996291493807	0.761944615337958	0.0513925337041068	0.866472339124074	1.11065717908255	4503	525	0.860260049575114	PD	Parkinson's Disease	0.138388	0.993819	3	74
Prostate cancer	Tanaka	-0.0464505	0.95461177054412	0.388890405301049	0.0396160144815695	0.858891910869001	1.06099920249496	2476	982	0.648150675501748	cncr_mal_pros	Prostate	0.175954	0.946572	3	71
Stomach cancer	Tanaka	0.195756389435906	1.21623058262381	0.0186103435959876	0.075275472348784	1.03325643182914	1.43160669950134	4330	223	0.059214729623597	cncr_mal_stom	Stomach	0.11619	0.98213	3	72
Stroke	Tanaka	0.182017828000855	1.19963558079339	0.000111124663248615	0.0394667101708726	1.09386103141883	1.3156383538399	4904	853	0.000648227202283589	stroke	Stroke – not otherwise specified	0.108998	0.996156	3	72
Thyroid cancer	Tanaka	-0.193208	0.8243108966076	0.0712550515955812	0.111019524625819	0.668220996571838	1.01686187317069	4222	114	0.178137628988953	cncr_mal_thyr	Thyroid	0.0308371	0.857759	4	48
Type 2 diabetes	Tanaka	-0.0081351	0.991897896472573	0.837794300974146	0.0322431713746946	0.917574738990255	1.07224119760468	5066	1337	0.862435309826326	t2d	Type 2 Diabetes Mellitus	0.0876724	0.998634	4	61
UADT (Oesophageal) Cancer	Tanaka	0.282527852930404	1.32647872090172	0.059165068129596	0.131885473846676	0.989129623015863	1.77888292501057	4193	78	0.15929056804122	cncr_mal_esophag	Oesophageal	0.132155	0.973949	3	70
