# Supplementary material for: Associations of proteomic age clocks with lifestyle risk factors, incident chronic diseases and mortality in two European cohorts
Source: Nat Aging. 2026 Jun 29;6(7):1437–51. doi: 10.1038/s43587-026-01163-6 (PMC13375651; doi:10.1038/s43587-026-01163-6)
Supplement: Supplementary file 10 — Statistical source data. [file 43587_2026_1163_MOESM10_ESM.xlsx]

## Sheet: FigureS5A
Clock	beta	Asso	pval	SE	LCL	UCL	n	nevent	FDR	outcome	outcomenames	Clock_adj	beta_adj	Asso_adj	pval_adj	SE_adj	LCL_adj	UCL_adj	n_adj	nevent_adj	FDR_adj
Lehallier	0.43895673699547	1.55108818120111	3.34e-04*	0.114371238508836	1.22035751879203	1.97145058625379	4194	83	0.00139086063798821	cncr_mal_live	Liver cancer	Lehallier	0.442285264804866	1.55625962321677	4.48e-04*	0.118017778722149	1.21571829975063	1.99219178929164	4194	83	0.00186517592229666
Lehallier	0.320587706216604	1.37793734875971	4.42e-06*	0.0663518142709334	1.20167611036887	1.58005249561308	4347	246	2.20806955171677e-05	cncr_mal_uadt	Upper aero-digestive tract cancer	Lehallier	0.25998785650217	1.2969143374937	3.24e-04*	0.0685041698317063	1.12553311898182	1.49439120931269	4347	246	0.00162003749721247
Lehallier	0.291892511340481	1.33895908698656	6.98e-10*	0.0435195541122494	1.22032651642722	1.46912437981988	4633	545	5.81515425747872e-09	cncr_mal_lung	Lung cancer	Lehallier	0.208226572885622	1.23149216067423	3.07e-05*	0.0458147303759825	1.11662481759967	1.3581759225647	4633	545	0.000192029028144045
Lehallier	0.266454197135931	1.30532780021429	3.32e-20*	0.0130789126323382	1.23335613204015	1.38149932671419	10163	6441	8.29656596439098e-19	deaths	All-cause mortality	Lehallier	0.242117594274027	1.27394399252718	1.26e-16*	0.0133083177076332	1.20296067555416	1.34911583485343	10163	6441	3.15512443264752e-15
Lehallier	0.254905264677195	1.29033937436529	6.22e-10*	0.035319464487312	1.19020627512057	1.39889675919306	4904	853	5.81515425747872e-09	stroke	Stroke	Lehallier	0.24213223305612	1.27396264165218	1.04e-08*	0.0359350875974367	1.17261480759308	1.3840698597835	4904	853	1.29381448389596e-07
Lehallier	0.198491392795158	1.21956153035317	2.96e-07*	0.0254288112626396	1.1304331105273	1.31571723480709	5646	1673	1.84704811419477e-06	chd	Coronary heart disease	Lehallier	0.172537214625674	1.18831604252884	1.47e-05*	0.0260626337092694	1.09909664545466	1.2847778425775	5646	1673	0.000122703535648771
Lehallier	0.159750385687931	1.17321798243915	5.01e-02	0.0835582584729066	0.999903423957115	1.37657337832821	4271	162	0.107785608645801	cncr_mal_panc	Pancreas cancer	Lehallier	0.113897816747291	1.12063760863747	1.76e-01	0.0852812661702523	0.950162610815139	1.32169866041703	4271	162	0.338703990466716
Lehallier	0.150506645003434	1.16242302938249	5.17e-02	0.0820479283452133	0.998867258750756	1.35275962586731	4282	182	0.107785608645801	cncr_mal_kidn	Kidney cancer	Lehallier	0.144838700937148	1.15585311720647	6.80e-02	0.0825183397606672	0.989330475012761	1.35040460422357	4282	182	0.158610643740202
Lehallier	0.127741328460977	1.13625904680332	6.45e-03*	0.0310561128980285	1.03647799008239	1.2456459604509	2937	1158	0.0209776756966235	DEM	All cause dementia	Lehallier	0.122165952412413	1.12994160275663	1.03e-02	0.0320319645466415	1.02926736608755	1.24046294258165	2937	1158	0.0367593700625132
Lehallier	0.103549141089847	1.10910029442315	4.73e-02	0.0377115868354972	1.00123008858644	1.22859218586431	2603	792	0.107785608645801	AD	Alzheimer's disease	Lehallier	0.0977950311940732	1.10273673531083	6.98e-02	0.0389630008305593	0.992120137365606	1.22568654904328	2603	792	0.158610643740202
Lehallier	0.0986465906277114	1.10367618112081	1.84e-01	0.0761245523733822	0.954216948827891	1.27654524924301	2735	204	0.298088667559385	cncr_mal_ovar	Ovary cancer	Lehallier	0.0972338971607522	1.10211812577652	2.04e-01	0.0771674873208747	0.948560652579657	1.28053420712931	2735	204	0.364353060798581
Lehallier	0.0643413348518588	1.06645635536451	6.71e-03*	0.0134086035220166	1.0179803320011	1.11724079743431	10261	6547	0.0209776756966235	cncr_mal_anyc	Any cancer	Lehallier	0.0502103861471238	1.05149229251906	3.57e-02	0.0135534695649356	1.00335883942141	1.10193481911672	10261	6547	0.111591154312923
Lehallier	0.063195631653469	1.0652352125744	1.73e-01	0.0351508512493198	0.972684761587061	1.16659179101045	2476	982	0.298088667559385	cncr_mal_pros	Prostate cancer	Lehallier	0.0579591995599316	1.05967175975414	2.20e-01	0.0357299003116404	0.965846325317336	1.16261170021174	2476	982	0.367432283424196
Lehallier	0.0525471110853086	1.05395221374161	4.69e-01	0.0664512252049528	0.91434427797087	1.21487638257657	2802	276	0.616546663122043	cncr_mal_coru	Endometrial cancer	Lehallier	0.0580261238069198	1.05974267986183	4.38e-01	0.0675795439878249	0.915092216433676	1.22725833238702	2802	276	0.64465990346079
Lehallier	0.0385368958423903	1.03928907309644	4.14e-01	0.0425909678751439	0.947568372562786	1.13988795820228	4742	658	0.57450737805755	cncr_mal_clrt_colon	Colon cancer	Lehallier	0.0303506477529645	1.03081592387696	5.27e-01	0.0431267442643361	0.938293827029236	1.13246132321107	4742	658	0.693462626754686
Lehallier	0.0350727438194705	1.0356950464729	6.10e-01	0.0681342766073529	0.904985869533507	1.18528284849512	4349	258	0.693606912994828	cncr_mal_blad	Bladder cancer	Lehallier	-0.00305148	0.996953167378031	9.66e-01	0.0706047155372296	0.865916198910998	1.14781963796851	4349	258	0.966146032425464
Lehallier	0.0337701453942977	1.03434683001936	3.24e-01	0.0291485295434125	0.967178036896407	1.10618037626684	5066	1337	0.476822900250293	t2d	Type 2 diabetes	Lehallier	-0.00447131	0.995538670201849	9.09e-01	0.0309782823332056	0.922433913256636	1.07443712728234	5066	1337	0.946375356790784
Lehallier	0.0270037710241625	1.0273716769996	6.69e-01	0.0640437362729063	0.907667921647081	1.16286203084675	4385	288	0.707074956812246	cncr_mal_mela	Melanoma cancer	Lehallier	0.0315621998159039	1.03206556788757	6.21e-01	0.0642620757188611	0.910743779886001	1.16954884561762	4385	288	0.747256199703665
Lehallier	-0.0117486	0.988320151361903	8.55e-01	0.0624346322581105	0.871668749084358	1.12058247197008	4430	319	0.854532320783044	cncr_mal_clrt_rectum	Rectum cancer	Lehallier	-0.0316046	0.968889597458331	6.28e-01	0.0634066010901369	0.852714081722513	1.10089310377831	4430	319	0.747256199703665
Lehallier	-0.0281535	0.972239133267503	5.95e-01	0.050461693423262	0.876444018287884	1.07850463068168	4563	483	0.693606912994828	cncr_mal_lymp	Lymphoma	Lehallier	-0.0200118	0.980187076384431	7.08e-01	0.0509590027036333	0.882659967960548	1.08849017694887	4563	483	0.769804127933075
Lehallier	-0.031906	0.96859764351364	6.79e-01	0.0721010676824351	0.832839139447176	1.12648571684915	4330	223	0.707074956812246	cncr_mal_stom	Stomach cancer	Lehallier	-0.0327275	0.967802284814116	6.66e-01	0.0720986342221661	0.834122511752409	1.12290610707009	4330	223	0.756919313282287
Lehallier	-0.0332388	0.967307499109408	5.42e-01	0.0463361121158207	0.869390251856093	1.07625292075184	4503	525	0.676977472774306	PD	Parkinson's disease	Lehallier	-0.0358059	0.964827583552961	5.17e-01	0.0469727884381695	0.865801061215878	1.0751803245394	4503	525	0.693462626754686
Lehallier	-0.0834049	0.919978539101192	4.91e-02	0.0350754687071448	0.846630718200237	0.999680845748135	3460	970	0.107785608645801	cncr_mal_brea	Breast cancer	Lehallier	-0.0853815	0.918161962557572	4.63e-02	0.035383533299313	0.844190773496581	0.998614787029517	3460	970	0.128714272875234
Lehallier	-0.1352	0.873541582737878	1.91e-01	0.0983926284590001	0.713377659802307	1.06966469483172	4222	114	0.298088667559385	cncr_mal_thyr	Thyroid cancer	Lehallier	-0.111146	0.894807771284858	2.88e-01	0.0999865321432253	0.728960778748324	1.09838686921757	4222	114	0.449868185056413
Lehallier	-0.171836	0.842117081649436	8.85e-02	0.108019174025272	0.691059490809946	1.02619411011142	4210	104	0.170102350467735	cncr_mal_glio	Glioma cancer	Lehallier	-0.155769	0.855756470303567	1.32e-01	0.109382804943825	0.69890830000193	1.04780432063033	4210	104	0.274115848290646

## Sheet: Sheet2
outcomenames	Clock	beta	Asso	pval	SE	LCL	UCL	n	nevent	FDR	outcome	CPRDdisease	Beta_G	Rsqu_G	cluster	MedianAgefirst
All cause dementia	Lehallier	0.122165952412413	1.12994160275663	0.0102926236175037	0.0320319645466415	1.02926736608755	1.24046294258165	2937	1158	0.0400268696236255	DEM	Dementia	0.161217	0.991037	1	83
Bladder cancer	Lehallier	-0.00305148	0.996953167378031	0.966146032425464	0.0706047155372296	0.865916198910998	1.14781963796851	4349	258	0.966146032425464	cncr_mal_blad	Bladder	0.119058	0.994581	3	71
Breast cancer	Lehallier	-0.0853815	0.918161962557572	0.0463371382350842	0.035383533299313	0.844190773496581	0.998614787029517	3460	970	0.124753833709842	cncr_mal_brea	Breast	0.0923612	0.979205	4	59
Colon-rectum cancer	Lehallier	0.0105417153550923	1.01059747499826	0.796360949993376	0.0355377281326033	0.932838973791664	1.09483767849192	5057	977	0.844625249992975	cncr_mal_clrt	Bowel	0.115917	0.993955	3	69
Coronary heart disease	Lehallier	0.172537214625674	1.18831604252884	1.47244242778526e-05	0.0260626337092694	1.09909664545466	1.2847778425775	5646	1673	0.00012883871243121	chd	Coronary Heart Disease	0.116151	0.992593	3	70
Endometrial cancer	Lehallier	0.0580261238069198	1.05974267986183	0.438368734353337	0.0675795439878249	0.915092216433676	1.22725833238702	2802	276	0.667082856624644	cncr_mal_coru	Uterus	0.116489	0.978336	4	64
Glioma cancer	Lehallier	-0.155769	0.855756470303567	0.13157560717951	0.109382804943825	0.69890830000193	1.04780432063033	4210	104	0.270890955957815	cncr_mal_glio	Brain	0.0538559	0.976063	4	59
Hodgkins Lymphoma	Lehallier	0.0660144529580268	1.06824215631347	0.6293208993935	0.132911521493263	0.817061149963028	1.39664124842662	4186	75	0.734207715959084	cncr_mal_h_lymp	Hodgkins Lymphoma	0.0161915	0.738462	5	39
Kidney cancer	Lehallier	0.144838700937148	1.15585311720647	0.0680286778603984	0.0825183397606672	0.989330475012761	1.35040460422357	4282	182	0.162840260906607	cncr_mal_kidn	Kidney	0.108876	0.983541	3	68
Liver cancer	Lehallier	0.442285264804866	1.55625962321677	0.000447642221351198	0.118017778722149	1.21571829975063	1.99219178929164	4194	83	0.00223821110675599	cncr_mal_live	Liver	0.104038	0.976327	3	70
Lung cancer	Lehallier	0.208226572885622	1.23149216067423	3.07246445030471e-05	0.0458147303759825	1.11662481759967	1.3581759225647	4633	545	0.00021507251152133	cncr_mal_lung	Lung	0.132382	0.987443	3	71
Melanoma cancer	Lehallier	0.0315621998159039	1.03206556788757	0.620836545346369	0.0642620757188611	0.910743779886001	1.16954884561762	4385	288	0.734207715959084	cncr_mal_mela	Melanoma	0.0556123	0.991926	4	58
Non-Hodgkins Lymphoma	Lehallier	-0.0317231	0.968774808957934	0.574760809704109	0.0551186740083096	0.867149999775208	1.08230943979101	4492	408	0.734207715959084	cncr_mal_nh_lymp	Non Hodgkins Lymphoma	0.0711173	0.993747	3	63
Ovary cancer	Lehallier	0.0972338971607522	1.10211812577652	0.204037714047205	0.0771674873208747	0.948560652579657	1.28053420712931	2735	204	0.357065999582609	cncr_mal_ovar	Ovary	0.0717009	0.984667	4	61
Pancreas cancer	Lehallier	0.113897816747291	1.12063760863747	0.176126075042692	0.0852812661702523	0.950162610815139	1.32169866041703	4271	162	0.324442769815486	cncr_mal_panc	Pancreas	0.120521	0.983411	3	72
Parkinson's disease	Lehallier	-0.0358059	0.964827583552961	0.516963892758064	0.0469727884381695	0.865801061215878	1.0751803245394	4503	525	0.709465610449025	PD	Parkinson's Disease	0.138388	0.993819	3	74
Prostate cancer	Lehallier	0.0579591995599316	1.05967175975414	0.220459370054518	0.0357299003116404	0.965846325317336	1.16261170021174	2476	982	0.367432283424196	cncr_mal_pros	Prostate	0.175954	0.946572	3	71
Stomach cancer	Lehallier	-0.0327275	0.967802284814116	0.666088995688412	0.0720986342221661	0.834122511752409	1.12290610707009	4330	223	0.752035962874014	cncr_mal_stom	Stomach	0.11619	0.98213	3	72
Stroke	Lehallier	0.24213223305612	1.27396264165218	1.03505158711677e-08	0.0359350875974367	1.17261480759308	1.3840698597835	4904	853	1.24426604711061e-07	stroke	Stroke – not otherwise specified	0.108998	0.996156	3	72
Thyroid cancer	Lehallier	-0.111146	0.894807771284858	0.287915638436104	0.0999865321432253	0.728960778748324	1.09838686921757	4222	114	0.458047606602893	cncr_mal_thyr	Thyroid	0.0308371	0.857759	4	48
Type 2 diabetes	Lehallier	-0.00447131	0.995538670201849	0.908520342519153	0.0309782823332056	0.922433913256636	1.07443712728234	5066	1337	0.935241529063834	t2d	Type 2 Diabetes Mellitus	0.0876724	0.998634	4	61
UADT (Oesophageal) Cancer	Lehallier	0.369259272687176	1.44666263516378	0.00243191360498255	0.120283238514493	1.13943870684054	1.83672256121794	4193	78	0.0106396220217987	cncr_mal_esophag	Oesophageal	0.132155	0.973949	3	70
