# Supplementary material for: Associations of proteomic age clocks with lifestyle risk factors, incident chronic diseases and mortality in two European cohorts
Source: Nat Aging. 2026 Jun 29;6(7):1437–51. doi: 10.1038/s43587-026-01163-6 (PMC13375651; doi:10.1038/s43587-026-01163-6)
Supplement: Supplementary file 11 — Statistical source data. [file 43587_2026_1163_MOESM11_ESM.xlsx]

## Sheet: FigureS6A
Clock	beta	Asso	pval	SE	LCL	UCL	n	nevent	FDR	outcome	outcomenames	Clock_adj	beta_adj	Asso_adj	pval_adj	SE_adj	LCL_adj	UCL_adj	n_adj	nevent_adj	FDR_adj
Sathyan	0.422728894892692	1.52612050081586	8.60e-04*	0.118538691920678	1.19021083752762	1.95683294889879	4194	83	0.00429855244413961	cncr_mal_live	Liver cancer	Sathyan	0.45756316400497	1.58021855592108	6.42e-04*	0.120477138510254	1.21510195546136	2.05504622328517	4194	83	0.00267372031136828
Sathyan	0.315693882331166	1.37121043962951	4.96e-05*	0.0694400699498564	1.17726239782856	1.59711044302187	4347	246	0.000413674375984861	cncr_mal_uadt	Upper aero-digestive tract cancer	Sathyan	0.337050067895614	1.40080919755147	1.53e-05*	0.0708137656877361	1.20234768774719	1.63202909436409	4347	246	0.000127645490195685
Sathyan	0.249346153676128	1.28318613579954	9.40e-08*	0.037169277592053	1.17092357682693	1.40621189264134	4904	853	1.17487516857345e-06	stroke	Stroke	Sathyan	0.264161076228134	1.30233795509243	2.47e-08*	0.0375297583476611	1.18684340806603	1.42907155042306	4904	853	3.08838680956715e-07
Sathyan	0.245425122253312	1.27816457392436	2.60e-08*	0.0130058322449785	1.17234597936779	1.39353459370097	10163	6441	6.50755408418065e-07	deaths	All-cause mortality	Sathyan	0.252349531497348	1.28704582172657	1.53e-09*	0.0132435438675441	1.18586978428596	1.39685	10163	6441	3.82875579135769e-08
Sathyan	0.179403610002638	1.19650356753321	1.32e-03*	0.0458625056509909	1.07238653613871	1.33498578998805	4633	545	0.00472926442359812	cncr_mal_lung	Lung cancer	Sathyan	0.164064314521169	1.17829009381904	4.58e-03*	0.047320480344999	1.05196549455274	1.31978430127348	4633	545	0.0142969045937166
Sathyan	0.175751035562866	1.19214122093313	2.52e-04*	0.0255121744112681	1.08507705521736	1.3097693696631	5646	1673	0.00157245468491201	chd	Coronary heart disease	Sathyan	0.185914331775351	1.20431908408038	6.49e-05*	0.0260418868555988	1.09931815588391	1.31934913338535	5646	1673	0.000405374797386578
Sathyan	0.169776110265391	1.18503950343721	1.26e-03*	0.0321378388148987	1.06883308136306	1.31388020187008	2937	1158	0.00472926442359812	DEM	All cause dementia	Sathyan	0.182974931492776	1.20078430583348	6.32e-04*	0.0328534139402842	1.08115971060294	1.33364472889198	2937	1158	0.00267372031136828
Sathyan	0.161558125998113	1.17534077402851	4.62e-03	0.0386858333290742	1.05101305371829	1.31437562093706	2603	792	0.0144473819607355	AD	Alzheimer's disease	Sathyan	0.178587235069159	1.19552717062007	2.17e-03*	0.0396943102693085	1.06652418189727	1.34013390408854	2603	792	0.007761237302184
Sathyan	0.0831552756988927	1.08671053518617	1.63e-01	0.044496805412573	0.966913363964562	1.22135015534639	4503	525	0.374911436885985	PD	Parkinson's disease	Sathyan	0.0980655477422925	1.1030350841984	9.72e-02	0.0455311722481736	0.982338946423852	1.23856068356227	4503	525	0.221669946558581
Sathyan	0.0780506074880692	1.0811773729566	3.04e-01	0.0865732569081795	0.931727235451511	1.25459948718453	4282	182	0.524725586250547	cncr_mal_kidn	Kidney cancer	Sathyan	0.0748706546480643	1.07774474059602	3.31e-01	0.0890974997861793	0.92678961398743	1.25328737865867	4282	182	0.48650157701562
Sathyan	0.0669185141550508	1.06920834927899	1.72e-01	0.0441267960747178	0.971385727387324	1.17688211998206	4742	658	0.374911436885985	cncr_mal_clrt_colon	Colon cancer	Sathyan	0.0820484110987273	1.0855083592099	9.75e-02	0.0441847782064479	0.985105959682371	1.19614381207733	4742	658	0.221669946558581
Sathyan	0.0589869838385487	1.06076143360822	5.05e-01	0.0893964969196044	0.891985262946776	1.26147243208177	4271	162	0.659364512818955	cncr_mal_panc	Pancreas cancer	Sathyan	0.0364716974947175	1.03714494980193	6.79e-01	0.0889803705390296	0.872433250632383	1.23295351950416	4271	162	0.771997905873507
Sathyan	0.0547591926531756	1.05628622256424	4.54e-01	0.0735676975569144	0.915110015150578	1.21924202063883	4330	223	0.631134218127929	cncr_mal_stom	Stomach cancer	Sathyan	0.0725759474384572	1.07527446733057	3.30e-01	0.0744047679950604	0.929175827470203	1.24434487629857	4330	223	0.48650157701562
Sathyan	0.0532463414425806	1.05468942683542	4.40e-02	0.0141954576546351	1.00143788037783	1.11077262891109	10261	6547	0.122155342547541	cncr_mal_anyc	Any cancer	Sathyan	0.0621989689231425	1.06417406123183	2.01e-02	0.014262297350609	1.00981660114807	1.12145753130929	10261	6547	0.0557343809694464
Sathyan	0.0526503825046882	1.05406106250307	4.41e-01	0.0647469453278329	0.92194471489432	1.20510992203307	4430	319	0.631134218127929	cncr_mal_clrt_rectum	Rectum cancer	Sathyan	0.0872048635740149	1.0911201876045	2.08e-01	0.0652903630198189	0.952609445678904	1.24977058457529	4430	319	0.400044656794397
Sathyan	0.0369135697178691	1.03760333661337	6.17e-01	0.0723512362515575	0.897709333145262	1.19929763944761	4349	258	0.734972034242375	cncr_mal_blad	Bladder cancer	Sathyan	0.0561983370323002	1.05780746532561	4.51e-01	0.0731498334560214	0.914028814383305	1.22420279983575	4349	258	0.606564997590762
Sathyan	0.0330938954068015	1.03364758944585	6.92e-01	0.0808485861308081	0.877524003305776	1.21754770825901	2735	204	0.786381229107695	cncr_mal_ovar	Ovary cancer	Sathyan	0.0404449493121453	1.04127398527552	6.43e-01	0.0834081171622416	0.877531502264838	1.2355699021781	2735	204	0.765624740845198
Sathyan	0.0185553544674216	1.01872857478656	8.00e-01	0.0716789271777993	0.882536626009993	1.17593749483083	2802	276	0.819048386249558	cncr_mal_coru	Endometrial cancer	Sathyan	0.0174959848826511	1.01764993615865	8.24e-01	0.073656449698193	0.872548991446927	1.18688051068212	2802	276	0.823601979197896
Sathyan	0.0164493837689309	1.01658541976128	7.72e-01	0.0537508365491593	0.909362972382221	1.13645040215783	4563	483	0.819048386249558	cncr_mal_lymp	Lymphoma	Sathyan	0.0160667212023599	1.01619648499555	7.81e-01	0.0541676001182956	0.907343828216914	1.13810802917638	4563	483	0.81360644871656
Sathyan	0.0156926684604843	1.01581644499598	8.19e-01	0.067561461534381	0.888026919470854	1.16199523606688	4385	288	0.819048386249558	cncr_mal_mela	Melanoma cancer	Sathyan	0.0382399672272785	1.03898052424202	5.87e-01	0.0689043996960399	0.905201307143869	1.1925309002925	4385	288	0.733269354865997
Sathyan	-0.0299253	0.970518031110604	4.42e-01	0.0316464321063918	0.899293525028493	1.04738355441952	5066	1337	0.631134218127929	t2d	Type 2 diabetes	Sathyan	0.0118061062171963	1.01187607336462	7.80e-01	0.033239594548424	0.931369142312688	1.09934197015091	5066	1337	0.81360644871656
Sathyan	-0.0326376	0.967889281359655	5.27e-01	0.0381228858566202	0.874695727193304	1.07101204664268	2476	982	0.659364512818955	cncr_mal_pros	Prostate cancer	Sathyan	-0.0384718	0.962258866744579	4.61e-01	0.0384025578436671	0.868704255475454	1.06588878872451	2476	982	0.606564997590762
Sathyan	-0.0621849	0.939709088301888	1.80e-01	0.0378614216430486	0.858060876176085	1.02912648176253	3460	970	0.374911436885985	cncr_mal_brea	Breast cancer	Sathyan	-0.050527	0.950728287945726	2.84e-01	0.0384011554185205	0.866775505355268	1.04281243749468	3460	970	0.473462434682339
Sathyan	-0.114986	0.891378696589494	3.15e-01	0.110305947706189	0.712336801244228	1.11542177709441	4222	114	0.524725586250547	cncr_mal_thyr	Thyroid cancer	Sathyan	-0.122287	0.884894763053392	2.77e-01	0.111154878590142	0.709906273248512	1.10301707589673	4222	114	0.473462434682339
Sathyan	-0.142991	0.866761512984544	2.13e-01	0.120958124364905	0.692018836853502	1.08562871468526	4210	104	0.410040181386956	cncr_mal_glio	Glioma cancer	Sathyan	-0.168398	0.845017276904902	1.68e-01	0.124530225256632	0.665274705175266	1.07332233243357	4210	104	0.349091316583068

## Sheet: FigureS6BC
outcomenames	Clock	beta	Asso	pval	SE	LCL	UCL	n	nevent	FDR	outcome	CPRDdisease	Beta_G	Rsqu_G	cluster	MedianAgefirst
All cause dementia	Sathyan	0.182974931492776	1.20078430583348	0.000632221756978321	0.0328534139402842	1.08115971060294	1.33364472889198	2937	1158	0.00280740632693669	DEM	Dementia	0.161217	0.991037	1	83
Bladder cancer	Sathyan	0.0561983370323002	1.05780746532561	0.450875071684188	0.0731498334560214	0.914028814383305	1.22420279983575	4349	258	0.672276205663095	cncr_mal_blad	Bladder	0.119058	0.994581	3	71
Breast cancer	Sathyan	-0.050527	0.950728287945726	0.284077460809404	0.0384011554185205	0.866775505355268	1.04281243749468	3460	970	0.497135556416456	cncr_mal_brea	Breast	0.0923612	0.979205	4	59
Colon-rectum cancer	Sathyan	0.082821204386968	1.08634755700567	0.0539040833389516	0.0365630015718446	0.998610702193713	1.18179287686351	5057	977	0.145126378220254	cncr_mal_clrt	Bowel	0.115917	0.993955	3	69
Coronary heart disease	Sathyan	0.185914331775351	1.20431908408038	6.48599675818525e-05	0.0260418868555988	1.09931815588391	1.31934913338535	5646	1673	0.000454019773072967	chd	Coronary Heart Disease	0.116151	0.992593	3	70
Endometrial cancer	Sathyan	0.0174959848826511	1.01764993615865	0.823601979197896	0.073656449698193	0.872548991446927	1.18688051068212	2802	276	0.900814664747699	cncr_mal_coru	Uterus	0.116489	0.978336	4	64
Glioma cancer	Sathyan	-0.168398	0.845017276904902	0.167563831959873	0.124530225256632	0.665274705175266	1.07332233243357	4210	104	0.366545882412222	cncr_mal_glio	Brain	0.0538559	0.976063	4	59
Hodgkins Lymphoma	Sathyan	-0.0402885	0.960512330763353	0.765053749730944	0.138867393118385	0.737482033274824	1.25099174748932	4186	75	0.881844408931497	cncr_mal_h_lymp	Hodgkins Lymphoma	0.0161915	0.738462	5	39
Kidney cancer	Sathyan	0.0748706546480643	1.07774474059602	0.330821072370622	0.0890974997861793	0.92678961398743	1.25328737865867	4282	182	0.526306251498716	cncr_mal_kidn	Kidney	0.108876	0.983541	3	68
Liver cancer	Sathyan	0.45756316400497	1.58021855592108	0.000641692874728387	0.120477138510254	1.21510195546136	2.05504622328517	4194	83	0.00280740632693669	cncr_mal_live	Liver	0.104038	0.976327	3	70
Lung cancer	Sathyan	0.164064314521169	1.17829009381904	0.00457500946998932	0.047320480344999	1.05196549455274	1.31978430127348	4633	545	0.0160125331449626	cncr_mal_lung	Lung	0.132382	0.987443	3	71
Melanoma cancer	Sathyan	0.0382399672272785	1.03898052424202	0.586615483892798	0.0689043996960399	0.905201307143869	1.1925309002925	4385	288	0.821261677449917	cncr_mal_mela	Melanoma	0.0556123	0.991926	4	58
Non-Hodgkins Lymphoma	Sathyan	0.0271027227778845	1.02747334225866	0.664250498271267	0.0589052808763134	0.909118630088171	1.16123620626914	4492	408	0.849197696460858	cncr_mal_nh_lymp	Non Hodgkins Lymphoma	0.0711173	0.993747	3	63
Ovary cancer	Sathyan	0.0404449493121453	1.04127398527552	0.643124782309967	0.0834081171622416	0.877531502264838	1.2355699021781	2735	204	0.849197696460858	cncr_mal_ovar	Ovary	0.0717009	0.984667	4	61
Pancreas cancer	Sathyan	0.0364716974947175	1.03714494980193	0.679358157168686	0.0889803705390296	0.872433250632383	1.23295351950416	4271	162	0.849197696460858	cncr_mal_panc	Pancreas	0.120521	0.983411	3	72
Parkinson's disease	Sathyan	0.0980655477422925	1.1030350841984	0.0971980835982	0.0455311722481736	0.982338946423852	1.23856068356227	4503	525	0.227581145133476	PD	Parkinson's Disease	0.138388	0.993819	3	74
Prostate cancer	Sathyan	-0.0384718	0.962258866744579	0.460989398168979	0.0384025578436671	0.868704255475454	1.06588878872451	2476	982	0.672276205663095	cncr_mal_pros	Prostate	0.175954	0.946572	3	71
Stomach cancer	Sathyan	0.0725759474384572	1.07527446733057	0.3300229914379	0.0744047679950604	0.929175827470203	1.24434487629857	4330	223	0.526306251498716	cncr_mal_stom	Stomach	0.11619	0.98213	3	72
Stroke	Sathyan	0.264161076228134	1.30233795509243	2.47070944765372e-08	0.0375297583476611	1.18684340806603	1.42907155042306	4904	853	4.32374153339402e-07	stroke	Stroke – not otherwise specified	0.108998	0.996156	3	72
Thyroid cancer	Sathyan	-0.122287	0.884894763053392	0.27669145763456	0.111154878590142	0.709906273248512	1.10301707589673	4222	114	0.497135556416456	cncr_mal_thyr	Thyroid	0.0308371	0.857759	4	48
Type 2 diabetes	Sathyan	0.0118061062171963	1.01187607336462	0.780162842895289	0.033239594548424	0.931369142312688	1.09934197015091	5066	1337	0.881844408931497	t2d	Type 2 Diabetes Mellitus	0.0876724	0.998634	4	61
UADT (Oesophageal) Cancer	Sathyan	0.321435086460247	1.37910548050201	0.0105780669131348	0.120819885060536	1.07787145703856	1.7645257362842	4193	78	0.0336574856327016	cncr_mal_esophag	Oesophageal	0.132155	0.973949	3	70
