# Supplementary material for: Associations of proteomic age clocks with lifestyle risk factors, incident chronic diseases and mortality in two European cohorts
Source: Nat Aging. 2026 Jun 29;6(7):1437–51. doi: 10.1038/s43587-026-01163-6 (PMC13375651; doi:10.1038/s43587-026-01163-6)
Supplement: Supplementary file 12 — Statistical source data. [file 43587_2026_1163_MOESM12_ESM.xlsx]

## Sheet: FigureS7A
Clock	beta	Asso	pval	SE	LCL	UCL	n	nevent	FDR	outcome	outcomenames	Clock_adj	beta_adj	Asso_adj	pval_adj	SE_adj	LCL_adj	UCL_adj	n_adj	nevent_adj	FDR_adj
Oh	0.343228431050999	1.40949069659631	6.59e-06*	0.0702429444839603	1.21404312385081	1.63640317609978	4347	246	3.29319288239704e-05	cncr_mal_uadt	Upper aero-digestive tract cancer	Oh	0.368245585137415	1.44519691427883	1.46e-06*	0.0721001974086665	1.24407988370479	1.67882637473515	4347	246	9.13157586873379e-06
Oh	0.323403379552887	1.38182263749675	3.26e-17*	0.0130886527975577	1.2818125865839	1.48963570921644	10163	6441	8.13763830838738e-16	deaths	All-cause mortality	Oh	0.314929242031571	1.37016235762208	1.49e-17*	0.0132222985557441	1.27449784597515	1.47300750030543	10163	6441	3.71404189883119e-16
Oh	0.31722622726214	1.37331321767516	9.96e-14*	0.0361685354910327	1.26323176538603	1.49298746716123	4904	853	1.24513326970307e-12	stroke	Stroke	Oh	0.31636256199791	1.37212764679404	2.10e-13*	0.0365992022138074	1.26101087106774	1.49303572419036	4904	853	2.62206174458813e-12
Oh	0.298559146847153	1.34791525977694	1.22e-02*	0.117601630893002	1.06728189592138	1.70233895513709	4194	83	0.0246681375316618	cncr_mal_live	Liver cancer	Oh	0.281028689839754	1.32449	2.67e-02	0.120107675728917	1.03302325842747	1.69819797539646	4194	83	0.0555822018898809
Oh	0.275798014379647	1.31758170459005	1.04e-09*	0.0254221049646916	1.20589459545374	1.43961300997225	5646	1673	8.69128426258317e-09	chd	Coronary heart disease	Oh	0.268684934979879	1.30824289453376	5.59e-10*	0.0258923588380943	1.20174037791216	1.42418404387106	5646	1673	4.65438062299826e-09
Oh	0.239883751594683	1.27110137822422	1.71e-03*	0.0825777352309058	1.09415102877964	1.47666882471023	4282	182	0.0053446903634176	cncr_mal_kidn	Kidney cancer	Oh	0.224627487096814	1.25185629670016	3.94e-03*	0.0850728260124723	1.07456119664476	1.4584038512475	4282	182	0.0140727567192257
Oh	0.237339493149102	1.26787147839977	3.59e-06*	0.0448297039903525	1.14677733105214	1.40175258283556	4633	545	2.24185173919617e-05	cncr_mal_lung	Lung cancer	Oh	0.226918632913965	1.25472777024421	2.94e-05*	0.0465401375672982	1.12802196750255	1.39566588486535	4633	545	0.000147092279251953
Oh	0.204820051771404	1.22730419387546	1.69e-02	0.0876059338386275	1.03739990326843	1.45197197296685	4271	162	0.0302452213946955	cncr_mal_panc	Pancreas cancer	Oh	0.195914258557787	1.21642260303454	2.39e-02	0.0877734894557915	1.02622107335512	1.44187640226063	4271	162	0.0543763459492194
Oh	0.204430931899528	1.22682671832842	3.65e-03*	0.0674564204077449	1.06888209545663	1.40811021458966	2802	276	0.0101267242911247	cncr_mal_coru	Endometrial cancer	Oh	0.167753873144518	1.18264549400688	2.38e-02	0.0688890584664279	1.02255355706874	1.36780157364487	2802	276	0.0543763459492194
Oh	0.149770280585363	1.16156737749937	2.61e-05*	0.0298954215354866	1.08325327521287	1.24554321998761	5066	1337	0.000108583534033013	t2d	Type 2 diabetes	Oh	0.0717732901871234	1.07441173676698	6.50e-02	0.0314695531386664	0.995556586307766	1.15951277504359	5066	1337	0.108284696482933
Oh	0.139462065380865	1.14965519315897	4.79e-03*	0.0315008928888408	1.04347110787167	1.26664461831934	2937	1158	0.0119841622479218	DEM	All cause dementia	Oh	0.122157128673952	1.12993163249144	1.36e-02*	0.0319446817298437	1.02544754534801	1.24506172928765	2937	1158	0.0425102181561622
Oh	0.135709394681975	1.14534900071638	1.28e-02*	0.0378807995819156	1.02924401988572	1.27455132903048	2603	792	0.0246681375316618	AD	Alzheimer's disease	Oh	0.120290541180745	1.12782448343889	2.98e-02	0.0384523554747828	1.01181653198489	1.25713311181913	2603	792	0.0574025420708288
Oh	0.133181012193189	1.14245677822254	6.59e-02	0.0688720564769738	0.991265366458854	1.31670845594987	4349	258	0.109899142820374	cncr_mal_blad	Bladder cancer	Oh	0.152236841928466	1.16443599104139	3.94e-02	0.0698170187442305	1.00742774328238	1.34591407301802	4349	258	0.0703363437406151
Oh	0.124246297948571	1.13229471852433	7.01e-03*	0.0429155405598178	1.03451869951261	1.23931189470245	4742	658	0.0159269515998987	cncr_mal_clrt_colon	Colon cancer	Oh	0.112384426309916	1.11894292907617	1.56e-02*	0.043120485571353	1.0215063501884	1.22567351470565	4742	658	0.0433829941507676
Oh	0.0947794850154266	1.09941639060514	1.50e-04*	0.013752140059491	1.04684882223658	1.1546236421691	10261	6547	0.000534786001679039	cncr_mal_anyc	Any cancer	Oh	0.0904022551226953	1.09461450945155	3.36e-04*	0.0138322192498459	1.04184111310136	1.15006108823552	10261	6547	0.00140011483881441
Oh	0.0851951998649628	1.08892960486584	2.01e-01	0.0635274781484403	0.955505012690497	1.24098530997174	4430	319	0.314740860017804	cncr_mal_clrt_rectum	Rectum cancer	Oh	0.0856680067367176	1.08944457999817	2.08e-01	0.0641161177977541	0.953461341161618	1.24482183141415	4430	319	0.315551647212922
Oh	0.0689862955975286	1.07142152585593	2.78e-01	0.0649141462524929	0.945829512645471	1.21369028003436	4385	288	0.393287783498761	cncr_mal_mela	Melanoma cancer	Oh	0.067881827353221	1.07023882805066	3.00e-01	0.0659813963769468	0.941215595056744	1.21694875763103	4385	288	0.417167768934503
Oh	0.0591927632824328	1.06097973896673	2.83e-01	0.0449467400139955	0.9522700420702	1.18209956920489	4503	525	0.393287783498761	PD	Parkinson's disease	Oh	0.0679103364918585	1.07026934007272	2.15e-01	0.0458412756318726	0.961427446528395	1.19143307634484	4503	525	0.315551647212922
Oh	0.0552770230677529	1.05683334134192	4.65e-01	0.0750063948638368	0.911048313375025	1.22594674176426	4330	223	0.554122109966404	cncr_mal_stom	Stomach cancer	Oh	0.0608143754761734	1.06270163239311	4.24e-01	0.075243994943275	0.915644376932597	1.23337704893055	4330	223	0.529440586484445
Oh	0.0551479407461982	1.05669693164496	4.47e-01	0.0776222624324581	0.916606347105372	1.21819842168244	2735	204	0.554122109966404	cncr_mal_ovar	Ovary cancer	Oh	0.0550483420856587	1.05659169128696	4.50e-01	0.0784683591933365	0.915849158741409	1.21896274232626	2735	204	0.536190343305435
Oh	-0.00725445	0.992771795409604	8.85e-01	0.0370758377358452	0.89944650203055	1.09578038886779	2476	982	0.88547959192821	cncr_mal_pros	Prostate cancer	Oh	-0.0217869	0.978448754121142	6.69e-01	0.0374796575708527	0.885461775551406	1.08120078232065	2476	982	0.668929897205879
Oh	-0.0217915	0.978444185965187	6.77e-01	0.0519968722443418	0.883105204699482	1.08407584957543	4563	483	0.72667193426769	cncr_mal_lymp	Lymphoma	Oh	-0.0318972	0.968606146032334	5.47e-01	0.0524784798745446	0.873097163387123	1.07456295298445	4563	483	0.581945915810237
Oh	-0.0327945	0.967737394205294	4.46e-01	0.0357370395034152	0.889443490578998	1.05292317506716	3460	970	0.554122109966404	cncr_mal_brea	Breast cancer	Oh	-0.0377275	0.962975352881837	3.88e-01	0.0362697042523207	0.883846524422812	1.04918841069548	3460	970	0.511153958842379
Oh	-0.0390539	0.961698877708353	6.98e-01	0.112485003339569	0.789740528512242	1.1710994915353	4210	104	0.72667193426769	cncr_mal_glio	Glioma cancer	Oh	-0.0660049	0.936126291246159	5.28e-01	0.113766057581361	0.762748067594054	1.14891465530226	4210	104	0.581945915810237
Oh	-0.046065	0.954979880841644	6.23e-01	0.104249553307201	0.794631904950949	1.14768431412103	4222	114	0.708288670938322	cncr_mal_thyr	Thyroid cancer	Oh	-0.0543407	0.94710940860374	5.59e-01	0.104566758245103	0.789419452347628	1.1362986169116	4222	114	0.581945915810237

## Sheet: FigureS7BC
outcomenames	Clock	beta	Asso	pval	SE	LCL	UCL	n	nevent	FDR	outcome	CPRDdisease	Beta_G	Rsqu_G	cluster	MedianAgefirst
All cause dementia	Oh	0.122157128673952	1.12993163249144	0.0136032698099719	0.0319446817298437	1.02544754534801	1.24506172928765	2937	1158	0.0396762036124181	DEM	Dementia	0.161217	0.991037	1	83
Bladder cancer	Oh	0.152236841928466	1.16443599104139	0.0393883524947444	0.0698170187442305	1.00742774328238	1.34591407301802	4349	258	0.0765884631842253	cncr_mal_blad	Bladder	0.119058	0.994581	3	71
Breast cancer	Oh	-0.0377275	0.962975352881837	0.388477008720208	0.0362697042523207	0.883846524422812	1.04918841069548	3460	970	0.543867812208291	cncr_mal_brea	Breast	0.0923612	0.979205	4	59
Colon-rectum cancer	Oh	0.104358303187488	1.10999809952983	0.0105932404437793	0.0357409650412045	1.02462873736562	1.20248	5057	977	0.0337057650483886	cncr_mal_clrt	Bowel	0.115917	0.993955	3	69
Coronary heart disease	Oh	0.268684934979879	1.30824289453376	5.58525674759791e-10	0.0258923588380943	1.20174037791216	1.42418404387106	5646	1673	4.88709965414817e-09	chd	Coronary Heart Disease	0.116151	0.992593	3	70
Endometrial cancer	Oh	0.167753873144518	1.18264549400688	0.0237903133655209	0.0688890584664279	1.02255355706874	1.36780157364487	2802	276	0.0558263818411986	cncr_mal_coru	Uterus	0.116489	0.978336	4	64
Glioma cancer	Oh	-0.0660049	0.936126291246159	0.527644326562331	0.113766057581361	0.762748067594054	1.14891465530226	4210	104	0.630754282942709	cncr_mal_glio	Brain	0.0538559	0.976063	4	59
Hodgkins Lymphoma	Oh	0.0228111452797293	1.02307330907795	0.860883082135564	0.134956519832961	0.792704849192517	1.3203892934601	4186	75	0.906715024173017	cncr_mal_h_lymp	Hodgkins Lymphoma	0.0161915	0.738462	5	39
Kidney cancer	Oh	0.224627487096814	1.25185629670016	0.00394037188138321	0.0850728260124723	1.07456119664476	1.4584038512475	4282	182	0.0137913015848412	cncr_mal_kidn	Kidney	0.108876	0.983541	3	68
Liver cancer	Oh	0.281028689839754	1.32449	0.0266794569071428	0.120107675728917	1.03302325842747	1.69819797539646	4194	83	0.0583613119843749	cncr_mal_live	Liver	0.104038	0.976327	3	70
Lung cancer	Oh	0.226918632913965	1.25472777024421	2.94184558503906e-05	0.0465401375672982	1.12802196750255	1.39566588486535	4633	545	0.000171607659127278	cncr_mal_lung	Lung	0.132382	0.987443	3	71
Melanoma cancer	Oh	0.067881827353221	1.07023882805066	0.300360793632842	0.0659813963769468	0.941215595056744	1.21694875763103	4385	288	0.438026157381228	cncr_mal_mela	Melanoma	0.0556123	0.991926	4	58
Non-Hodgkins Lymphoma	Oh	-0.0402676	0.960532393448426	0.473834136946028	0.0569941388263383	0.860315560732962	1.07242333043205	4492	408	0.592292671182535	cncr_mal_nh_lymp	Non Hodgkins Lymphoma	0.0711173	0.993747	3	63
Ovary cancer	Oh	0.0550483420856587	1.05659169128696	0.450399888376566	0.0784683591933365	0.915849158741409	1.21896274232626	2735	204	0.583851707154807	cncr_mal_ovar	Ovary	0.0717009	0.984667	4	61
Pancreas cancer	Oh	0.195914258557787	1.21642260303454	0.0239255922176565	0.0877734894557915	1.02622107335512	1.44187640226063	4271	162	0.0558263818411986	cncr_mal_panc	Pancreas	0.120521	0.983411	3	72
Parkinson's disease	Oh	0.0679103364918585	1.07026934007272	0.214575120104787	0.0458412756318726	0.961427446528395	1.19143307634484	4503	525	0.341369509257616	PD	Parkinson's Disease	0.138388	0.993819	3	74
Prostate cancer	Oh	-0.0217869	0.978448754121142	0.668929897205879	0.0374796575708527	0.885461775551406	1.08120078232065	2476	982	0.73164207506893	cncr_mal_pros	Prostate	0.175954	0.946572	3	71
Stomach cancer	Oh	0.0608143754761734	1.06270163239311	0.423552469187556	0.075243994943275	0.915644376932597	1.23337704893055	4330	223	0.570166785444787	cncr_mal_stom	Stomach	0.11619	0.98213	3	72
Stroke	Oh	0.31636256199791	1.37212764679404	2.0976493956705e-13	0.0365992022138074	1.26101087106774	1.49303572419036	4904	853	2.44725762828225e-12	stroke	Stroke – not otherwise specified	0.108998	0.996156	3	72
Thyroid cancer	Oh	-0.0543407	0.94710940860374	0.558668079177828	0.104566758245103	0.789419452347628	1.1362986169116	4222	114	0.630754282942709	cncr_mal_thyr	Thyroid	0.0308371	0.857759	4	48
Type 2 diabetes	Oh	0.0717732901871234	1.07441173676698	0.06497081788976	0.0314695531386664	0.995556586307766	1.15951277504359	5066	1337	0.1196830855864	t2d	Type 2 Diabetes Mellitus	0.0876724	0.998634	4	61
UADT (Oesophageal) Cancer	Oh	0.379439615665107	1.46146537761532	0.00264018874146334	0.121601136718883	1.14122669304097	1.87156597632407	4193	78	0.0102674006612463	cncr_mal_esophag	Oesophageal	0.132155	0.973949	3	70
