# Supplementary material for: Associations of proteomic age clocks with lifestyle risk factors, incident chronic diseases and mortality in two European cohorts
Source: Nat Aging. 2026 Jun 29;6(7):1437–51. doi: 10.1038/s43587-026-01163-6 (PMC13375651; doi:10.1038/s43587-026-01163-6)
Supplement: Supplementary file 13 — Statistical source data. [file 43587_2026_1163_MOESM13_ESM.xlsx]

## Sheet: FigureS8A
Clock	beta	Asso	pval	SE	LCL	UCL	n	nevent	FDR	outcome	outcomenames	Clock_adj	beta_adj	Asso_adj	pval_adj	SE_adj	LCL_adj	UCL_adj	n_adj	nevent_adj	FDR_adj
Wang	0.355732525845171	1.42722575120414	6.08e-03*	0.125224595273576	1.10691840560958	1.84021996072824	4194	83	0.0152051496613527	cncr_mal_live	Liver cancer	Wang	0.325548914340041	1.38479056879657	1.59e-02*	0.128283358334337	1.06292676096443	1.80411763994726	4194	83	0.0396486655272483
Wang	0.318332326716712	1.37483307908017	9.35e-05*	0.0753764027602093	1.1719114699511	1.61289145451569	4347	246	0.000389503271347463	cncr_mal_uadt	Upper aero-digestive tract cancer	Wang	0.317464171157833	1.37364002805191	2.62e-04*	0.0788370785543783	1.15837198684372	1.62891277421836	4347	246	0.00130878051953359
Wang	0.315548529885202	1.37101114532249	7.37e-13*	0.0374151529723348	1.25774478297631	1.49447772397072	4904	853	9.21167987924845e-12	stroke	Stroke	Wang	0.309232081557936	1.36237851674481	8.53e-12*	0.0383264857964869	1.24668204150742	1.48881203152933	4904	853	1.06597346002293e-10
Wang	0.283747714302803	1.32809782839722	2.92e-17*	0.0143444076475922	1.24349926641409	1.41845185552852	10163	6441	7.31058407631477e-16	deaths	All-cause mortality	Wang	0.273213149281083	1.31418033156642	8.81e-17*	0.0146478323181881	1.23226061034957	1.40154601175322	10163	6441	2.20206307830994e-15
Wang	0.261989017135225	1.29951226998347	2.01e-09*	0.0272723831731698	1.19287492303909	1.41568248876856	5646	1673	1.6738146095698e-08	chd	Coronary heart disease	Wang	0.260731835330866	1.29787957331642	1.98e-09*	0.0281874965591772	1.19190343667904	1.4132784041008	5646	1673	1.6510632861464e-08
Wang	0.239963773056272	1.27120309768415	2.73e-03*	0.0825055777484618	1.08655198609433	1.48723423843752	4282	182	0.00975218893675069	cncr_mal_kidn	Kidney cancer	Wang	0.245921772069215	1.2787995317875	4.51e-03*	0.0860575342493268	1.07919219336604	1.51532623433763	4282	182	0.0161047418337815
Wang	0.227174379508656	1.25504870363577	2.43e-05*	0.0484720337764872	1.12939559690362	1.39468159147804	4633	545	0.000121749233759411	cncr_mal_lung	Lung cancer	Wang	0.22525316451473	1.25263980000008	8.34e-05*	0.0513707391923594	1.11968077603057	1.40138734372752	4633	545	0.000521069699098444
Wang	0.199248503619554	1.22048522321362	3.12e-02	0.0918592075489532	1.01815154771507	1.46302795828943	4271	162	0.0650058220315253	cncr_mal_panc	Pancreas cancer	Wang	0.183020496813251	1.20083902120175	4.53e-02	0.0919769003215115	1.00379640812205	1.43656058456969	4271	162	0.0872100726894978
Wang	0.183683806543123	1.20163581363939	2.56e-07*	0.0304548462500794	1.12054758531442	1.28859197730156	5066	1337	1.60312106297481e-06	t2d	Type 2 diabetes	Wang	0.109371111770241	1.11557627701717	6.47e-03*	0.0323924746016621	1.03112861523841	1.20694005718748	5066	1337	0.0202033706196482
Wang	0.139476239838783	1.14967148901361	3.91e-03*	0.0316093641284612	1.04574059992711	1.26393154549312	2937	1158	0.0108682038772007	DEM	All cause dementia	Wang	0.123472353036873	1.13141872381793	1.30e-02*	0.031798770695572	1.02639718720679	1.24718612303435	2937	1158	0.036070929549189
Wang	0.124966908461993	1.13311095606214	1.82e-02	0.0377856884767006	1.02149987551694	1.25691688224467	2603	792	0.0413070067708299	AD	Alzheimer's disease	Wang	0.111150251596187	1.11756280983631	4.16e-02	0.0380961912998326	1.00423698633925	1.24367719066197	2603	792	0.0866734636476423
Wang	0.0772911372049791	1.08035656260108	3.43e-01	0.0759865964628145	0.920905408821922	1.26741605725645	4330	223	0.476114593261275	cncr_mal_stom	Stomach cancer	Wang	0.0863234362967856	1.0901588682372	2.99e-01	0.0772345098614814	0.926366375775091	1.28291180366066	4330	223	0.439282744516719
Wang	0.0756147520581179	1.07854698610358	1.76e-01	0.0470331780459389	0.96676507648704	1.20325364406015	4503	525	0.274703083941711	PD	Parkinson's disease	Wang	0.0826184013641526	1.08613	1.36e-01	0.048000195189376	0.974238740845744	1.21086586462957	4503	525	0.243515396449713
Wang	0.0658419927364727	1.06805794291972	1.76e-01	0.0446373026545924	0.970947469245909	1.17488103689056	4742	658	0.274703083941711	cncr_mal_clrt_colon	Colon cancer	Wang	0.0466508267404931	1.0477560967885	3.45e-01	0.0448215823022331	0.951047103048125	1.15429912444822	4742	658	0.479295247223005
Wang	0.0501377252961583	1.05141589296996	4.45e-01	0.0653285151716926	0.924350710471529	1.19594799621661	4385	288	0.556871895256832	cncr_mal_mela	Melanoma cancer	Wang	0.045179191005344	1.04621531548723	5.05e-01	0.0662172384446737	0.91608328372429	1.19483294347446	4385	288	0.601183426038873
Wang	0.0464894610260083	1.0475870385178	5.16e-01	0.070290710456304	0.910562098277896	1.20523202683928	4349	258	0.613925056119427	cncr_mal_blad	Bladder cancer	Wang	0.0367676806017173	1.03745197262113	6.32e-01	0.0743091819296851	0.892401057584449	1.2060794710495	4349	258	0.7185285166043
Wang	0.0461059951529193	1.04718540165138	5.82e-02	0.0141149663619681	0.998402295948516	1.09835210704314	10261	6547	0.103909334089043	cncr_mal_anyc	Any cancer	Wang	0.034426193382339	1.03502563381571	1.64e-01	0.0143067568635221	0.986041230775494	1.08644347641841	10261	6547	0.273356612355746
Wang	0.00724217134608331	1.00726845929127	9.13e-01	0.0650388905822081	0.884492069389842	1.14708744622539	4430	319	0.951086383259175	cncr_mal_clrt_rectum	Rectum cancer	Wang	-0.0119746	0.988096844920718	8.60e-01	0.0660555261820487	0.864901629939856	1.12883979072877	4430	319	0.860101105362282
Wang	0.0012921277456383	1.00129296290236	9.79e-01	0.037464142650361	0.907634525724769	1.10461597608047	2476	982	0.97942645379111	cncr_mal_pros	Prostate cancer	Wang	-0.012502	0.987575843144463	8.10e-01	0.0384167647934225	0.892095057158869	1.09327592181559	2476	982	0.843299213113123
Wang	-0.0177765	0.982380586801749	7.95e-01	0.0681314370021537	0.859260984123199	1.12314143799944	2802	276	0.863821568704426	cncr_mal_coru	Endometrial cancer	Wang	-0.0551538	0.946339636590819	4.55e-01	0.0709353737434278	0.818795348395956	1.09375158217162	2802	276	0.575991786894102
Wang	-0.0226694	0.977585616643703	7.75e-01	0.0783940687598328	0.836841710921572	1.142	2735	204	0.863821568704426	cncr_mal_ovar	Ovary cancer	Wang	-0.0340226	0.966549645542031	6.70e-01	0.0790773898754858	0.826450973197509	1.13039762501939	2735	204	0.728505152269175
Wang	-0.0824175	0.920887400018244	5.28e-02	0.0354275181678182	0.847194343250452	1.00099063487451	3460	970	0.10150460987241	cncr_mal_brea	Breast cancer	Wang	-0.0898868	0.914034667675492	3.69e-02	0.0358089861249879	0.840052319609302	0.994532547807508	3460	970	0.0837806493427487
Wang	-0.0960252	0.908441161945902	3.66e-01	0.102951129235255	0.737789767042649	1.11856436830997	4222	114	0.48120587904063	cncr_mal_thyr	Thyroid cancer	Wang	-0.0767733	0.92609978122619	4.61e-01	0.102846677232146	0.755184643206281	1.13569682924938	4222	114	0.575991786894102
Wang	-0.106533	0.898945189412954	3.25e-01	0.113252335841462	0.72714740600526	1.11133237483191	4210	104	0.476114593261275	cncr_mal_glio	Glioma cancer	Wang	-0.124336	0.883083200027825	2.53e-01	0.114494121586874	0.713454211710868	1.09304272842027	4210	104	0.395705689919422
Wang	-0.150814	0.860007617384291	3.19e-03*	0.0517843373571185	0.777974433732924	0.950690755234912	4563	483	0.00997551225474802	cncr_mal_lymp	Lymphoma	Wang	-0.157241	0.854498098083094	2.45e-03*	0.0524019419942403	0.771833042486544	0.946016767143463	4563	483	0.010224187807115

## Sheet: FigureS8BC
outcomenames	Clock	beta	Asso	pval	SE	LCL	UCL	n	nevent	FDR	outcome	CPRDdisease	Beta_G	Rsqu_G	cluster	MedianAgefirst
All cause dementia	Wang	0.123472353036873	1.13141872381793	0.0129855346377081	0.031798770695572	1.02639718720679	1.24718612303435	2937	1158	0.0349610547938294	DEM	Dementia	0.161217	0.991037	1	83
Bladder cancer	Wang	0.0367676806017173	1.03745197262113	0.632305094611784	0.0743091819296851	0.892401057584449	1.2060794710495	4349	258	0.737689277047081	cncr_mal_blad	Bladder	0.119058	0.994581	3	71
Breast cancer	Wang	-0.0898868	0.914034667675492	0.0368634857108094	0.0358089861249879	0.840052319609302	0.994532547807508	3460	970	0.0860147999918886	cncr_mal_brea	Breast	0.0923612	0.979205	4	59
Colon-rectum cancer	Wang	0.0264473751012082	1.0268002105827	0.531072987551209	0.0370162107691431	0.945247188968747	1.11538937619367	5057	977	0.640950157389391	cncr_mal_clrt	Bowel	0.115917	0.993955	3	69
Coronary heart disease	Wang	0.260731835330866	1.29787957331642	1.98127594337568e-09	0.0281874965591772	1.19190343667904	1.4132784041008	5646	1673	1.73361645045372e-08	chd	Coronary Heart Disease	0.116151	0.992593	3	70
Endometrial cancer	Wang	-0.0551538	0.946339636590819	0.45523808011547	0.0709353737434278	0.818795348395956	1.09375158217162	2802	276	0.597324816038328	cncr_mal_coru	Uterus	0.116489	0.978336	4	64
Glioma cancer	Wang	-0.124336	0.883083200027825	0.25325164154843	0.114494121586874	0.713454211710868	1.09304272842027	4210	104	0.385382932791089	cncr_mal_glio	Brain	0.0538559	0.976063	4	59
Hodgkins Lymphoma	Wang	-0.02008	0.980120242124023	0.874626259285179	0.134091377211527	0.763754528387285	1.25778067862942	4186	75	0.874626259285179	cncr_mal_h_lymp	Hodgkins Lymphoma	0.0161915	0.738462	5	39
Kidney cancer	Wang	0.245921772069215	1.2787995317875	0.00450932771345882	0.0860575342493268	1.07919219336604	1.51532623433763	4282	182	0.0143478609064599	cncr_mal_kidn	Kidney	0.108876	0.983541	3	68
Liver cancer	Wang	0.325548914340041	1.38479056879657	0.0158594662108993	0.128283358334337	1.06292676096443	1.80411763994726	4194	83	0.0396486655272483	cncr_mal_live	Liver	0.104038	0.976327	3	70
Lung cancer	Wang	0.22525316451473	1.25263980000008	8.33711518557511e-05	0.0513707391923594	1.11968077603057	1.40138734372752	4633	545	0.000486331719158548	cncr_mal_lung	Lung	0.132382	0.987443	3	71
Melanoma cancer	Wang	0.045179191005344	1.04621531548723	0.504994077872653	0.0662172384446737	0.91608328372429	1.19483294347446	4385	288	0.631242597340817	cncr_mal_mela	Melanoma	0.0556123	0.991926	4	58
Non-Hodgkins Lymphoma	Wang	-0.179918	0.835338458230214	0.00117141378730326	0.0571168812350577	0.749339649866711	0.931207016634646	4492	408	0.00455549806173488	cncr_mal_nh_lymp	Non Hodgkins Lymphoma	0.0711173	0.993747	3	63
Ovary cancer	Wang	-0.0340226	0.966549645542031	0.670224740087641	0.0790773898754858	0.826450973197509	1.13039762501939	2735	204	0.756705351711853	cncr_mal_ovar	Ovary	0.0717009	0.984667	4	61
Pancreas cancer	Wang	0.183020496813251	1.20083902120175	0.0453492377985388	0.0919769003215115	1.00379640812205	1.43656058456969	4271	162	0.0933660778205211	cncr_mal_panc	Pancreas	0.120521	0.983411	3	72
Parkinson's disease	Wang	0.0826184013641526	1.08613	0.136368622011839	0.048000195189376	0.974238740845744	1.21086586462957	4503	525	0.238645088520718	PD	Parkinson's Disease	0.138388	0.993819	3	74
Prostate cancer	Wang	-0.012502	0.987575843144463	0.809567244588598	0.0384167647934225	0.892095057158869	1.09327592181559	2476	982	0.858631926078816	cncr_mal_pros	Prostate	0.175954	0.946572	3	71
Stomach cancer	Wang	0.0863234362967856	1.0901588682372	0.298712266271369	0.0772345098614814	0.926366375775091	1.28291180366066	4330	223	0.43562205497908	cncr_mal_stom	Stomach	0.11619	0.98213	3	72
Stroke	Wang	0.309232081557936	1.36237851674481	8.52778768018343e-12	0.0383264857964869	1.24668204150742	1.48881203152933	4904	853	9.94908562688067e-11	stroke	Stroke – not otherwise specified	0.108998	0.996156	3	72
Thyroid cancer	Wang	-0.0767733	0.92609978122619	0.460793429515282	0.102846677232146	0.755184643206281	1.13569682924938	4222	114	0.597324816038328	cncr_mal_thyr	Thyroid	0.0308371	0.857759	4	48
Type 2 diabetes	Wang	0.109371111770241	1.11557627701717	0.00646507859828741	0.0323924746016621	1.03112861523841	1.20694005718748	5066	1337	0.0188564792450049	t2d	Type 2 Diabetes Mellitus	0.0876724	0.998634	4	61
UADT (Oesophageal) Cancer	Wang	0.321480374893618	1.37917	0.0498518140765541	0.138204009746862	1.00020808447934	1.90170848916662	4193	78	0.0969340829266331	cncr_mal_esophag	Oesophageal	0.132155	0.973949	3	70
