# Supplementary material for: Associations of proteomic age clocks with lifestyle risk factors, incident chronic diseases and mortality in two European cohorts
Source: Nat Aging. 2026 Jun 29;6(7):1437–51. doi: 10.1038/s43587-026-01163-6 (PMC13375651; doi:10.1038/s43587-026-01163-6)
Supplement: Supplementary file 14 — Statistical source data. [file 43587_2026_1163_MOESM14_ESM.xlsx]

## Sheet: FigureS10
	Clock	beta	Asso	pval	SE	LCL	UCL	n	nevent	FDR	outcome	outcomenames	Clock_adj	beta_adj	Asso_adj	pval_adj	SE_adj	LCL_adj	UCL_adj	n_adj	nevent_adj	FDR_adj	outcome_adj	outcomenames_adj
16	Consensus	0.488712786573844	1.63021643232866	0.000269359179456005	0.121382672165889	1.25331185604153	2.12046634955502	4194	83	0.00112232991440002	cncr_mal_live	Liver cancer	Consensus	0.474219930080419	1.60676032309849	0.000445646857159577	0.122619093914054	1.23309661615883	2.09365487022879	4192	81	0.00185686190483157	cncr_mal_live	Liver cancer
25	Consensus	0.403271581194279	1.49671331566229	1.81456256829488e-07	0.0724291318843005	1.28631147935967	1.74153055867615	4347	246	1.1341016051843e-06	cncr_mal_uadt	Upper aero-digestive tract cancer	Consensus	0.352904035100783	1.42319456015757	1.08509392144957e-05	0.0758175950897772	1.21614463716653	1.66549495361114	4326	225	5.42546960724787e-05	cncr_mal_uadt	Upper aero-digestive tract cancer
7	Consensus	0.347809038605582	1.41596182987549	1.39810407920501e-24	0.0135891583785978	1.32471533617249	1.51349338904558	10163	6441	3.49526019801252e-23	deaths	All-cause mortality	Consensus	0.333726051030864	1.3961606144191	2.31977008479159e-22	0.0138834623390923	1.30536037087216	1.49327687951239	9961	6239	5.79942521197896e-21	deaths	All-cause mortality
5	Consensus	0.316727373434513	1.37262830596961	1.01440141896551e-12	0.0371321724159034	1.25815254792512	1.49751989093546	4904	853	1.26800177370688e-11	stroke	Stroke	Consensus	0.287580713553423	1.33319819498438	3.14269256069407e-10	0.038841452632017	1.21895378528192	1.45814997136951	4843	792	3.92836570086759e-09	stroke	Stroke
17	Consensus	0.279532681924109	1.32251163431351	5.69643987853919e-07	0.0476902282623927	1.1852869884479	1.47562323719163	4633	545	2.84821993926959e-06	cncr_mal_lung	Lung cancer	Consensus	0.271134025739484	1.31145082677324	1.84231614317024e-06	0.0486820502914651	1.17319002817827	1.46600570217501	4609	521	1.1514475894814e-05	cncr_mal_lung	Lung cancer
4	Consensus	0.266505637621486	1.3053949486372	1.28531087140876e-10	0.0263630037200091	1.20352730870517	1.41588475774667	5646	1673	1.07109239284063e-09	chd	Coronary heart disease	Consensus	0.262678996401221	1.30040921590713	7.57747402681604e-10	0.0276254392039962	1.19603634073153	1.41389025669729	5494	1521	6.31456168901337e-09	chd	Coronary heart disease
15	Consensus	0.26607746522598	1.30483613419796	0.00166267618821474	0.087543302608086	1.10543752489319	1.54020222651044	4282	182	0.00593812924362409	cncr_mal_kidn	Kidney cancer	Consensus	0.194030558425181	1.21413338439354	0.0317730564828997	0.0933112899298674	1.01706796552427	1.44938187522113	4264	164	0.0816864277273979	cncr_mal_kidn	Kidney cancer
21	Consensus	0.143461535797671	1.15426241217027	0.112615390791224	0.0881986963986908	0.966797882332863	1.37807678367506	4271	162	0.231493668295648	cncr_mal_panc	Pancreas cancer	Consensus	0.117407887454134	1.12457803742667	0.202810410540838	0.0914817048075478	0.938685186004557	1.34728424515296	4260	151	0.362161447394353	cncr_mal_panc	Pancreas cancer
1	Consensus	0.135782851143905	1.14543313709179	0.0105488506495213	0.0332237148503757	1.03222453590628	1.27105782308886	2937	1158	0.0293023629153369	DEM	All cause dementia	Consensus	0.13579850963034	1.14545107298146	0.0105785234512608	0.0332377775959782	1.03218724516109	1.27114355146831	2936	1157	0.0377804408973598	DEM	All cause dementia
2	Consensus	0.106189801008003	1.11203292144705	0.070794080219354	0.0398411300248209	0.991038346756653	1.24779956540441	2603	792	0.160895636862168	AD	Alzheimer's disease	Consensus	0.106180794999991	1.11202290651475	0.0710001067577692	0.0398656860905811	0.990955694783067	1.24788116272364	2602	791	0.16136387899493	AD	Alzheimer's disease
23	Consensus	0.0980785879579639	1.10304946810757	0.202404566515668	0.0724237046666647	0.948643433344357	1.28258741517134	4330	223	0.316257135180731	cncr_mal_stom	Stomach cancer	Consensus	0.0950417170514671	1.09970473060805	0.238014892948258	0.0753030348014534	0.939106655316614	1.2877669300661	4314	207	0.396691488247097	cncr_mal_stom	Stomach cancer
9	Consensus	0.0837605176143118	1.08736845703285	0.27919082320715	0.0739346544815511	0.934310858321998	1.26549975398285	4349	258	0.387765032232153	cncr_mal_blad	Bladder cancer	Consensus	0.0731144468656987	1.07585365794826	0.35552770705623	0.0763224836885404	0.921283660380173	1.25635691057739	4334	243	0.467799614547671	cncr_mal_blad	Bladder cancer
20	Consensus	0.0809741731842233	1.08434289108103	0.272090136797706	0.079496477906885	0.938443373813328	1.25292536369046	2735	204	0.387765032232153	cncr_mal_ovar	Ovary cancer	Consensus	0.070941234009365	1.07351813765783	0.377649232522204	0.0861983823229909	0.916987996154028	1.25676802391507	2706	175	0.472061540652755	cncr_mal_ovar	Ovary cancer
11	Consensus	0.0760823910496011	1.0790514746785	0.120376707513737	0.0441231869020707	0.9802718074349	1.18778493492804	4742	658	0.231493668295648	cncr_mal_clrt_colon	Colon cancer	Consensus	0.05514792228874	1.05669691214102	0.274503527820831	0.0454716164223861	0.957178137636576	1.16656275381033	4708	624	0.428911762220048	cncr_mal_clrt_colon	Colon cancer
8	Consensus	0.0723675701767481	1.07505042792465	0.0044439347983809	0.0140911766453676	1.0227641735355	1.13000968599224	10261	6547	0.0138872962449403	cncr_mal_anyc	Any cancer	Consensus	0.0549841004750457	1.05652381631517	0.0326745710909592	0.0146033309471263	1.00454314455987	1.11119425829166	9831	6117	0.0816864277273979	cncr_mal_anyc	Any cancer
13	Consensus	0.0391623320874055	1.0399392854638	0.600177455065087	0.0704113036801756	0.898274644633597	1.20394550142521	2802	276	0.7126221145499	cncr_mal_coru	Endometrial cancer	Consensus	-0.00373181	0.996275142873007	0.961201119129196	0.0729598507794922	0.85719774103482	1.15791737751011	2784	258	0.961201119129196	cncr_mal_coru	Endometrial cancer
6	Consensus	0.033096846532896	1.03365063987473	0.413116	0.0320866716529254	0.954885611952713	1.11891270738546	5066	1337	0.51639503478875	t2d	Type 2 diabetes	Consensus	0.0502801810711486	1.05156568390487	0.349993353713513	0.0429824042141899	0.94633096764358	1.16850280226991	4980	1251	0.467799614547671	t2d	Type 2 diabetes
3	Consensus	0.0281880166740189	1.02858905813576	0.627107460803912	0.0472313918697075	0.918019852920929	1.15247556700468	4503	525	0.7126221145499	PD	Parkinson's disease	Consensus	0.0155508734187132	1.01567241747217	0.791640308253835	0.0483913787538415	0.904999146398568	1.13988003604087	4480	502	0.824625321097745	PD	Parkinson's disease
19	Consensus	0.0194882571892769	1.01967939288825	0.769523135965074	0.0663532097064953	0.895050575225794	1.16166180220447	4385	288	0.836438191266385	cncr_mal_mela	Melanoma cancer	Consensus	0.0235038007083484	1.02378219183676	0.735283577523555	0.0696207732507177	0.89337814031529	1.17322097891512	4360	263	0.799221279916907	cncr_mal_mela	Melanoma cancer
12	Consensus	-0.00500269	0.995009801337379	0.942605721660096	0.0654819889565247	0.868321164580589	1.14018239465078	4430	319	0.942605721660096	cncr_mal_clrt_rectum	Rectum cancer	Consensus	-0.0373507	0.963338210790536	0.605036419068484	0.0679488484856485	0.8361881951358	1.10982254206351	4407	296	0.687541385305096	cncr_mal_clrt_rectum	Rectum cancer
22	Consensus	-0.00862935	0.99140777576814	0.869497845313455	0.0386728067974765	0.894426376603183	1.09890473219977	2476	982	0.905726922201516	cncr_mal_pros	Prostate cancer	Consensus	-0.0283821	0.972016903918547	0.586915103327155	0.0394553106942553	0.877420698792632	1.07681168543608	2442	948	0.687541385305096	cncr_mal_pros	Prostate cancer
18	Consensus	-0.0508488	0.95042233557137	0.361970818978593	0.0534520569324646	0.85199619851747	1.06021906849437	4563	483	0.476277393392885	cncr_mal_lymp	Lymphoma	Consensus	-0.0559273	0.945607835414685	0.328862621117189	0.0557734934018178	0.845191934700403	1.05795398853943	4522	442	0.467799614547671	cncr_mal_lymp	Lymphoma
10	Consensus	-0.089528	0.914362676961135	0.041778747623372	0.0364644391946083	0.838849102280083	0.996674017707158	3460	970	0.10444686905843	cncr_mal_brea	Breast cancer	Consensus	-0.101324	0.903640331673503	0.0225588119506643	0.0375273629509619	0.828288522703559	0.985847113227772	3401	911	0.0704962873458258	cncr_mal_brea	Breast cancer
24	Consensus	-0.15299	0.858138349308821	0.139704067796776	0.104620979695508	0.700458171213731	1.05131392111317	4222	114	0.232840112994626	cncr_mal_thyr	Thyroid cancer	Consensus	-0.166358	0.846743370725756	0.14539119922336	0.112192458731402	0.676856727973748	1.05927045744875	4207	99	0.279598460044924	cncr_mal_thyr	Thyroid cancer
14	Consensus	-0.153479	0.857719078687608	0.138463074189615	0.115893150649554	0.700108944312013	1.05081076869781	4210	104	0.232840112994626	cncr_mal_glio	Glioma cancer	Consensus	-0.158995	0.853000854532304	0.114147645892314	0.120799954573612	0.70029941371115	1.03899909608229	4199	93	0.237807595608988	cncr_mal_glio	Glioma cancer
