# Supplementary material for: Associations of proteomic age clocks with lifestyle risk factors, incident chronic diseases and mortality in two European cohorts
Source: Nat Aging. 2026 Jun 29;6(7):1437–51. doi: 10.1038/s43587-026-01163-6 (PMC13375651; doi:10.1038/s43587-026-01163-6)
Supplement: Supplementary file 15 — Statistical source data. [file 43587_2026_1163_MOESM15_ESM.xlsx]

## Sheet: FigureS9
	Clock	beta	Asso	pval	SE	LCL	UCL	n	nevent	FDR	outcome	outcomenames	Clock_adj	beta_adj	Asso_adj	pval_adj	SE_adj	LCL_adj	UCL_adj	n_adj	nevent_adj	FDR_adj	outcome_adj	outcomenames_adj
16	Consensus	0.488712786573844	1.63021643232866	0.000269359179456005	0.121382672165889	1.25331185604153	2.12046634955502	4194	83	0.00112232991440002	cncr_mal_live	Liver cancer	Consensus	0.449955866355171	1.56824297168453	0.00305024493774971	0.135115256147215	1.16448848870102	2.11198826102726	4182	71	0.0127093539072904	cncr_mal_live	Liver cancer
25	Consensus	0.403271581194279	1.49671331566229	1.81456256829488e-07	0.0724291318843005	1.28631147935967	1.74153055867615	4347	246	1.1341016051843e-06	cncr_mal_uadt	Upper aero-digestive tract cancer	Consensus	0.351461159288186	1.42114254790553	6.58292849593972e-05	0.0829866339529367	1.19584697976484	1.68888342375091	4289	188	0.000329146424796986	cncr_mal_uadt	Upper aero-digestive tract cancer
7	Consensus	0.347809038605582	1.41596182987549	1.39810407920501e-24	0.0135891583785978	1.32471533617249	1.51349338904558	10163	6441	3.49526019801252e-23	deaths	All-cause mortality	Consensus	0.323150591894849	1.38147337393501	4.74525094820064e-20	0.0146434937117105	1.28927355534357	1.48026667806957	9404	5682	1.18631273705016e-18	deaths	All-cause mortality
5	Consensus	0.316727373434513	1.37262830596961	1.01440141896551e-12	0.0371321724159034	1.25815254792512	1.49751989093546	4904	853	1.26800177370688e-11	stroke	Stroke	Consensus	0.260675584764571	1.29780656890873	1.13911588937615e-07	0.0429698610936357	1.1786046107391	1.42906439950749	4699	648	9.49263241146795e-07	stroke	Stroke
17	Consensus	0.279532681924109	1.32251163431351	5.69643987853919e-07	0.0476902282623927	1.1852869884479	1.47562323719163	4633	545	2.84821993926959e-06	cncr_mal_lung	Lung cancer	Consensus	0.27846171528852	1.32109602664758	4.07147611886893e-06	0.0523023337915558	1.17352643405885	1.48722232492677	4533	445	2.54467257429308e-05	cncr_mal_lung	Lung cancer
4	Consensus	0.266505637621486	1.3053949486372	1.28531087140876e-10	0.0263630037200091	1.20352730870517	1.41588475774667	5646	1673	1.07109239284063e-09	chd	Coronary heart disease	Consensus	0.250648696016781	1.28485862908255	6.43196995555848e-08	0.0317059330517545	1.17325406207272	1.40707946394102	5149	1176	8.0399624444481e-07	chd	Coronary heart disease
15	Consensus	0.26607746522598	1.30483613419796	0.00166267618821474	0.087543302608086	1.10543752489319	1.54020222651044	4282	182	0.00593812924362409	cncr_mal_kidn	Kidney cancer	Consensus	0.100881506538957	1.10614556298141	0.281295871651361	0.0993651654595744	0.920686214189994	1.32896310126674	4246	146	0.468826452752268	cncr_mal_kidn	Kidney cancer
21	Consensus	0.143461535797671	1.15426241217027	0.112615390791224	0.0881986963986908	0.966797882332863	1.37807678367506	4271	162	0.231493668295648	cncr_mal_panc	Pancreas cancer	Consensus	0.171296493402388	1.18684258785716	0.0838945155449619	0.0968362244507909	0.977325233454086	1.44127592344382	4245	136	0.161335606817234	cncr_mal_panc	Pancreas cancer
1	Consensus	0.135782851143905	1.14543313709179	0.0105488506495213	0.0332237148503757	1.03222453590628	1.27105782308886	2937	1158	0.0293023629153369	DEM	All cause dementia	Consensus	0.136584750360231	1.14635202740625	0.0105460978236318	0.0333670281531875	1.03242173418761	1.2728548104157	2927	1148	0.0329565556988493	DEM	All cause dementia
2	Consensus	0.106189801008003	1.11203292144705	0.070794080219354	0.0398411300248209	0.991038346756653	1.24779956540441	2603	792	0.160895636862168	AD	Alzheimer's disease	Consensus	0.107976101948943	1.11402112213469	0.067265060584472	0.0399442631498125	0.992354676529224	1.2506043352391	2599	788	0.140135542884317	AD	Alzheimer's disease
23	Consensus	0.0980785879579639	1.10304946810757	0.202404566515668	0.0724237046666647	0.948643433344357	1.28258741517134	4330	223	0.316257135180731	cncr_mal_stom	Stomach cancer	Consensus	0.184831928180774	1.20301623000892	0.0252981230011096	0.0835951152902796	1.02314071294906	1.41451516037652	4274	167	0.0632453075027739	cncr_mal_stom	Stomach cancer
9	Consensus	0.0837605176143118	1.08736845703285	0.27919082320715	0.0739346544815511	0.934310858321998	1.26549975398285	4349	258	0.387765032232153	cncr_mal_blad	Bladder cancer	Consensus	0.0339100988353715	1.03449160054781	0.677063944458832	0.0816468693479465	0.881902068740271	1.21348266382075	4303	212	0.749062337008039	cncr_mal_blad	Bladder cancer
20	Consensus	0.0809741731842233	1.08434289108103	0.272090136797706	0.079496477906885	0.938443373813328	1.25292536369046	2735	204	0.387765032232153	cncr_mal_ovar	Ovary cancer	Consensus	-0.0304456	0.970013209002825	0.743887235899118	0.103321862507495	0.80808215794072	1.16439351666639	2662	131	0.752248231966425	cncr_mal_ovar	Ovary cancer
11	Consensus	0.0760823910496011	1.0790514746785	0.120376707513737	0.0441231869020707	0.9802718074349	1.18778493492804	4742	658	0.231493668295648	cncr_mal_clrt_colon	Colon cancer	Consensus	0.0466328061214062	1.0477372157451	0.390985807354549	0.049332333849872	0.941846109924382	1.16553358525358	4619	535	0.543035843547985	cncr_mal_clrt_colon	Colon cancer
8	Consensus	0.0723675701767481	1.07505042792465	0.0044439347983809	0.0140911766453676	1.0227641735355	1.13000968599224	10261	6547	0.0138872962449403	cncr_mal_anyc	Any cancer	Consensus	0.0492675451643493	1.05050136970733	0.0622482114344439	0.0157919987107692	0.997481292452776	1.10633967384327	8982	5268	0.140135542884317	cncr_mal_anyc	Any cancer
13	Consensus	0.0391623320874055	1.0399392854638	0.600177455065087	0.0704113036801756	0.898274644633597	1.20394550142521	2802	276	0.7126221145499	cncr_mal_coru	Endometrial cancer	Consensus	0.0740791965839211	1.07689208829377	0.361321685303637	0.0792674956340356	0.918535238502429	1.2625498959849	2741	215	0.531355419564173	cncr_mal_coru	Endometrial cancer
6	Consensus	0.033096846532896	1.03365063987473	0.413116	0.0320866716529254	0.954885611952713	1.11891270738546	5066	1337	0.51639503478875	t2d	Type 2 diabetes	Consensus	0.0925657906487299	1.09698531056148	0.104491473957669	0.0479425866428936	0.980996127215695	1.22668860579822	4743	1014	0.186591917781552	t2d	Type 2 diabetes
3	Consensus	0.0281880166740189	1.02858905813576	0.627107460803912	0.0472313918697075	0.918019852920929	1.15247556700468	4503	525	0.7126221145499	PD	Parkinson's disease	Consensus	0.024992660135618	1.02530759487811	0.687715848695434	0.0534886893718176	0.907671300645379	1.15818982418776	4395	417	0.749062337008039	PD	Parkinson's disease
19	Consensus	0.0194882571892769	1.01967939288825	0.769523135965074	0.0663532097064953	0.895050575225794	1.16166180220447	4385	288	0.836438191266385	cncr_mal_mela	Melanoma cancer	Consensus	0.0301066607954605	1.0305644489155	0.689137350047396	0.0742430976784191	0.889226166987321	1.19436778043403	4326	229	0.749062337008039	cncr_mal_mela	Melanoma cancer
12	Consensus	-0.00500269	0.995009801337379	0.942605721660096	0.0654819889565247	0.868321164580589	1.14018239465078	4430	319	0.942605721660096	cncr_mal_clrt_rectum	Rectum cancer	Consensus	-0.0235785	0.976697328333599	0.752248231966425	0.0728041961355233	0.843688462717725	1.13067525908927	4368	257	0.752248231966425	cncr_mal_clrt_rectum	Rectum cancer
22	Consensus	-0.00862935	0.99140777576814	0.869497845313455	0.0386728067974765	0.894426376603183	1.09890473219977	2476	982	0.905726922201516	cncr_mal_pros	Prostate cancer	Consensus	-0.0375141	0.963180833427604	0.482046588368309	0.0416303083415756	0.867533426305913	1.06937357080597	2356	862	0.634271826800407	cncr_mal_pros	Prostate cancer
18	Consensus	-0.0508488	0.95042233557137	0.361970818978593	0.0534520569324646	0.85199619851747	1.06021906849437	4563	483	0.476277393392885	cncr_mal_lymp	Lymphoma	Consensus	-0.0588089	0.94288693222705	0.33693511485418	0.0616822492770003	0.836235471759796	1.06314046340754	4449	369	0.526461116959657	cncr_mal_lymp	Lymphoma
10	Consensus	-0.089528	0.914362676961135	0.041778747623372	0.0364644391946083	0.838849102280083	0.996674017707158	3460	970	0.10444686905843	cncr_mal_brea	Breast cancer	Consensus	-0.129486	0.878546899454603	0.00545396711183163	0.0402516979204196	0.801867407930462	0.962558955393074	3278	788	0.0194784539708273	cncr_mal_brea	Breast cancer
24	Consensus	-0.15299	0.858138349308821	0.139704067796776	0.104620979695508	0.700458171213731	1.05131392111317	4222	114	0.232840112994626	cncr_mal_thyr	Thyroid cancer	Consensus	-0.0766364	0.926226592896649	0.527853404093391	0.121857897841971	0.730102386073882	1.17503478656228	4192	84	0.659816755116738	cncr_mal_thyr	Thyroid cancer
14	Consensus	-0.153479	0.857719078687608	0.138463074189615	0.115893150649554	0.700108944312013	1.05081076869781	4210	104	0.232840112994626	cncr_mal_glio	Glioma cancer	Consensus	-0.254235	0.775509217984487	0.0206616914004627	0.133474451120335	0.62527531158067	0.961839586563173	4184	78	0.0573935872235074	cncr_mal_glio	Glioma cancer
