# Supplementary material for: Associations of proteomic age clocks with lifestyle risk factors, incident chronic diseases and mortality in two European cohorts
Source: Nat Aging. 2026 Jun 29;6(7):1437–51. doi: 10.1038/s43587-026-01163-6 (PMC13375651; doi:10.1038/s43587-026-01163-6)
Supplement: Supplementary file 16 — Statistical source data. [file 43587_2026_1163_MOESM16_ESM.xlsx]

## Sheet: FigureS11
	Clock	beta	Asso	pval	SE	LCL	UCL	n	nevent	FDR	outcome	outcomenames	Clock_adj	beta_adj	Asso_adj	pval_adj	SE_adj	LCL_adj	UCL_adj	n_adj	nevent_adj	FDR_adj	outcome_adj	outcomenames_adj
16	Consensus	0.488712786573844	1.63021643232866	0.000269359179456005	0.121382672165889	1.25331185604153	2.12046634955502	4194	83	0.00112232991440002	cncr_mal_live	Liver cancer	Consensus	0.409249209880025	1.50568690578682	0.057730122651121	0.189338983850902	0.986671338055745	2.29771857235181	2136	43	0.16036145180867	cncr_mal_live	Liver cancer
25	Consensus	0.403271581194279	1.49671331566229	1.81456256829488e-07	0.0724291318843005	1.28631147935967	1.74153055867615	4347	246	1.1341016051843e-06	cncr_mal_uadt	Upper aero-digestive tract cancer	Consensus	0.478815648790661	1.61416153549686	0.00135302696258106	0.150805727234384	1.20437075125475	2.16338487128078	2158	63	0.00676513481290529	cncr_mal_uadt	Upper aero-digestive tract cancer
7	Consensus	0.347809038605582	1.41596182987549	1.39810407920501e-24	0.0135891583785978	1.32471533617249	1.51349338904558	10163	6441	3.49526019801252e-23	deaths	All-cause mortality	Consensus	0.353182701668269	1.42359121216478	4.25522985895012e-17	0.0244085184016172	1.31105249256366	1.54579008151681	4409	2475	1.06380746473753e-15	deaths	All-cause mortality
5	Consensus	0.316727373434513	1.37262830596961	1.01440141896551e-12	0.0371321724159034	1.25815254792512	1.49751989093546	4904	853	1.26800177370688e-11	stroke	Stroke	Consensus	0.309171144468017	1.36229549989206	1.44484108268041e-06	0.0568715946352668	1.20131758627986	1.54484463577463	2461	398	1.20403423556701e-05	stroke	Stroke
17	Consensus	0.279532681924109	1.32251163431351	5.69643987853919e-07	0.0476902282623927	1.1852869884479	1.47562323719163	4633	545	2.84821993926959e-06	cncr_mal_lung	Lung cancer	Consensus	-0.114629	0.891696651075209	0.336375094897932	0.140726243459665	0.705865493355871	1.12645103780115	2157	64	0.502270089346411	cncr_mal_lung	Lung cancer
4	Consensus	0.266505637621486	1.3053949486372	1.28531087140876e-10	0.0263630037200091	1.20352730870517	1.41588475774667	5646	1673	1.07109239284063e-09	chd	Coronary heart disease	Consensus	0.349682936749277	1.41861768574456	3.26718393602086e-08	0.05203498631382	1.25315958767511	1.60592167039223	2587	544	4.08397992002607e-07	chd	Coronary heart disease
15	Consensus	0.26607746522598	1.30483613419796	0.00166267618821474	0.087543302608086	1.10543752489319	1.54020222651044	4282	182	0.00593812924362409	cncr_mal_kidn	Kidney cancer	Consensus	0.507004182171041	1.66030975136807	0.000123682999161894	0.139714311403836	1.28163744040748	2.1508644984743	2171	79	0.000773018744761839	cncr_mal_kidn	Kidney cancer
21	Consensus	0.143461535797671	1.15426241217027	0.112615390791224	0.0881986963986908	0.966797882332863	1.37807678367506	4271	162	0.231493668295648	cncr_mal_panc	Pancreas cancer	Consensus	0.251345412399966	1.28575412305595	0.124471549397805	0.149742316981249	0.933028982943356	1.77182455762549	2161	67	0.259315727912095	cncr_mal_panc	Pancreas cancer
1	Consensus	0.135782851143905	1.14543313709179	0.0105488506495213	0.0332237148503757	1.03222453590628	1.27105782308886	2937	1158	0.0293023629153369	DEM	All cause dementia	Consensus	0.187412122192782	1.20612425320909	0.00500405158378649	0.0400505977705819	1.05817169590903	1.37476339596239	1827	843	0.0208502149324437	DEM	All cause dementia
2	Consensus	0.106189801008003	1.11203292144705	0.070794080219354	0.0398411300248209	0.991038346756653	1.24779956540441	2603	792	0.160895636862168	AD	Alzheimer's disease	Consensus	0.150134588315972	1.16199062256566	0.037061146212789	0.0469022280114053	1.00905025710329	1.3381119497523	1609	603	0.115816081914966	AD	Alzheimer's disease
23	Consensus	0.0980785879579639	1.10304946810757	0.202404566515668	0.0724237046666647	0.948643433344357	1.28258741517134	4330	223	0.316257135180731	cncr_mal_stom	Stomach cancer	Consensus	-0.219061	0.80327289647611	0.0677006946798614	0.129332862460312	0.635041467206164	1.01607120091205	2180	88	0.169251736699653	cncr_mal_stom	Stomach cancer
9	Consensus	0.0837605176143118	1.08736845703285	0.27919082320715	0.0739346544815511	0.934310858321998	1.26549975398285	4349	258	0.387765032232153	cncr_mal_blad	Bladder cancer	Consensus	0.243110917870822	1.27521005985913	0.142563690797043	0.167541991550289	0.921413297425395	1.7648548173873	2146	54	0.274160943840467	cncr_mal_blad	Bladder cancer
20	Consensus	0.0809741731842233	1.08434289108103	0.272090136797706	0.079496477906885	0.938443373813328	1.25292536369046	2735	204	0.387765032232153	cncr_mal_ovar	Ovary cancer	Consensus	0.229669739710084	1.25818441295668	0.0215415882716285	0.107441349792723	1.03439291871587	1.53039332381777	1708	116	0.0769342438272446	cncr_mal_ovar	Ovary cancer
11	Consensus	0.0760823910496011	1.0790514746785	0.120376707513737	0.0441231869020707	0.9802718074349	1.18778493492804	4742	658	0.231493668295648	cncr_mal_clrt_colon	Colon cancer	Consensus	-0.012012	0.988059885825261	0.875592313619744	0.0689535803374772	0.850109735187093	1.14839566889817	2386	300	0.951730775673635	cncr_mal_clrt_colon	Colon cancer
8	Consensus	0.0723675701767481	1.07505042792465	0.0044439347983809	0.0140911766453676	1.0227641735355	1.13000968599224	10261	6547	0.0138872962449403	cncr_mal_anyc	Any cancer	Consensus	0.0343475502772139	1.03494423938658	0.341543660755559	0.0232349803259248	0.964223513699707	1.11085195851494	4686	2752	0.502270089346411	cncr_mal_anyc	Any cancer
13	Consensus	0.0391623320874055	1.0399392854638	0.600177455065087	0.0704113036801756	0.898274644633597	1.20394550142521	2802	276	0.7126221145499	cncr_mal_coru	Endometrial cancer	Consensus	-0.000743993	0.999256283582595	0.993712911185838	0.0921630091149262	0.830439740398889	1.20239081983201	1767	181	0.993712911185838	cncr_mal_coru	Endometrial cancer
6	Consensus	0.033096846532896	1.03365063987473	0.413116	0.0320866716529254	0.954885611952713	1.11891270738546	5066	1337	0.51639503478875	t2d	Type 2 diabetes	Consensus	0.0473777200638529	1.04851798057033	0.559886053193669	0.066057200763606	0.894136734434528	1.22955462318027	2484	592	0.747333341147705	t2d	Type 2 diabetes
3	Consensus	0.0281880166740189	1.02858905813576	0.627107460803912	0.0472313918697075	0.918019852920929	1.15247556700468	4503	525	0.7126221145499	PD	Parkinson's disease	Consensus	0.134705063422248	1.14419926836438	0.124096178532123	0.0751089193619711	0.96369613717401	1.35851116884697	2150	264	0.259315727912095	PD	Parkinson's disease
19	Consensus	0.0194882571892769	1.01967939288825	0.769523135965074	0.0663532097064953	0.895050575225794	1.16166180220447	4385	288	0.836438191266385	cncr_mal_mela	Melanoma cancer	Consensus	0.0260754896299875	1.02641842949635	0.809038357592975	0.107963337283969	0.830770478913047	1.26814182635398	2227	141	0.919361769992017	cncr_mal_mela	Melanoma cancer
12	Consensus	-0.00500269	0.995009801337379	0.942605721660096	0.0654819889565247	0.868321164580589	1.14018239465078	4430	319	0.942605721660096	cncr_mal_clrt_rectum	Rectum cancer	Consensus	-0.110079	0.895763684912076	0.284713446613863	0.115519886868402	0.732161806487343	1.09592247519283	2228	131	0.474522411023105	cncr_mal_clrt_rectum	Rectum cancer
22	Consensus	-0.00862935	0.99140777576814	0.869497845313455	0.0386728067974765	0.894426376603183	1.09890473219977	2476	982	0.905726922201516	cncr_mal_pros	Prostate cancer	Consensus	-0.128121	0.879746900696452	0.164559617047476	0.0735964642342338	0.734334430723496	1.05395386203325	802	332	0.29385645901335	cncr_mal_pros	Prostate cancer
18	Consensus	-0.0508488	0.95042233557137	0.361970818978593	0.0534520569324646	0.85199619851747	1.06021906849437	4563	483	0.476277393392885	cncr_mal_lymp	Lymphoma	Consensus	0.0299390744251641	1.03039175483114	0.720975193552543	0.0819056612897428	0.874277362434949	1.21438254499354	2323	235	0.858303801848265	cncr_mal_lymp	Lymphoma
10	Consensus	-0.089528	0.914362676961135	0.041778747623372	0.0364644391946083	0.838849102280083	0.996674017707158	3460	970	0.10444686905843	cncr_mal_brea	Breast cancer	Consensus	-0.0335708	0.96698644057911	0.567973339272256	0.0494598797717271	0.861745627637944	1.08507980345299	2135	567	0.747333341147705	cncr_mal_brea	Breast cancer
24	Consensus	-0.15299	0.858138349308821	0.139704067796776	0.104620979695508	0.700458171213731	1.05131392111317	4222	114	0.232840112994626	cncr_mal_thyr	Thyroid cancer	Consensus	-0.0602353	0.941542949464083	0.656393391193457	0.140167938512864	0.72209591611471	1.22768056971631	2161	68	0.820491738991821	cncr_mal_thyr	Thyroid cancer
14	Consensus	-0.153479	0.857719078687608	0.138463074189615	0.115893150649554	0.700108944312013	1.05081076869781	4210	104	0.232840112994626	cncr_mal_glio	Glioma cancer	Consensus	-0.0135236	0.986567448001706	0.925011890266542	0.167857641265564	0.744432790490119	1.30745896995723	2144	51	0.963554052360982	cncr_mal_glio	Glioma cancer
