# Supplementary material for: Associations of proteomic age clocks with lifestyle risk factors, incident chronic diseases and mortality in two European cohorts
Source: Nat Aging. 2026 Jun 29;6(7):1437–51. doi: 10.1038/s43587-026-01163-6 (PMC13375651; doi:10.1038/s43587-026-01163-6)
Supplement: Supplementary file 17 — Statistical source data. [file 43587_2026_1163_MOESM17_ESM.xlsx]

## Sheet: Sheet1
	Conventional	Organismal	Brain	Adipose	Artery	Immune	Heart	Intestine	Kidney	Liver	Lung	Muscle	Pancreas
Conventional	1	0.971297	0.312736	0.237384	0.174508	0.373026	0.264731	0.152927	0.0927755	0.403976	0.147244	0.311203	0.102557
Organismal	0.971297	1	0.307422	0.241929	0.191263	0.327303	0.260823	0.123875	0.0753464	0.36966	0.141452	0.269532	0.0942472
Brain	0.312736	0.307422	1	0.273024	0.230753	0.29817	0.222659	0.260134	0.0854469	0.361965	0.182798	0.252504	0.22024
Adipose	0.237384	0.241929	0.273024	1	0.397866	0.23557	0.264257	0.312376	0.111227	0.216145	0.232666	0.259046	0.347713
Artery	0.174508	0.191263	0.230753	0.397866	1	0.0810217	0.194988	0.31345	0.0775408	0.0950479	0.223462	0.019729	0.324703
Immune	0.373026	0.327303	0.29817	0.23557	0.0810217	1	0.150608	0.153833	0.130219	0.37737	0.173279	0.233074	0.168816
Heart	0.264731	0.260823	0.222659	0.264257	0.194988	0.150608	1	0.172775	-0.0548216	0.267248	0.120248	0.163718	0.178919
Intestine	0.152927	0.123875	0.260134	0.312376	0.31345	0.153833	0.172775	1	0.104746	0.184341	0.157771	0.0761273	0.360345
Kidney	0.0927755	0.0753464	0.0854469	0.111227	0.0775408	0.130219	-0.0548216	0.104746	1	0.0380784	0.114124	0.0563428	0.0511784
Liver	0.403976	0.36966	0.361965	0.216145	0.0950479	0.37737	0.267248	0.184341	0.0380784	1	0.11798	0.21235	0.217743
Lung	0.147244	0.141452	0.182798	0.232666	0.223462	0.173279	0.120248	0.157771	0.114124	0.11798	1	0.0697426	0.134111
Muscle	0.311203	0.269532	0.252504	0.259046	0.019729	0.233074	0.163718	0.0761273	0.0563428	0.21235	0.0697426	1	0.102104
Pancreas	0.102557	0.0942472	0.22024	0.347713	0.324703	0.168816	0.178919	0.360345	0.0511784	0.217743	0.134111	0.102104	1
