# Supplementary material for: Associations of proteomic age clocks with lifestyle risk factors, incident chronic diseases and mortality in two European cohorts
Source: Nat Aging. 2026 Jun 29;6(7):1437–51. doi: 10.1038/s43587-026-01163-6 (PMC13375651; doi:10.1038/s43587-026-01163-6)
Supplement: Supplementary file 18 — Statistical source data. [file 43587_2026_1163_MOESM18_ESM.xlsx]

## Sheet: Sheet1
	HR	lower_bound of CI	upper_bound of CI	P value
Organismal_AgeGap_zscored	1.24104	1.13411	1.35805	2.63335e-06
Artery_AgeGap_zscored	1.10952	1.01789	1.20939	0.0181146
Immune_AgeGap_zscored	1.18008	1.08406	1.28461	0.000131377
Heart_AgeGap_zscored	1.16703	1.05994	1.28493	0.00165906
Kidney_AgeGap_zscored	1.15241	1.0598	1.2531	0.00090339
Lung_AgeGap_zscored	1.1428	1.073	1.21713	3.30706e-05
Muscle_AgeGap_zscored	1.11967	1.02948	1.21776	0.00833675
nullvector	1	1	1	1
L_School.impPrimary.school.completed	1.05031	0.87533	1.26027	0.597568
L_School.impTechnical.professional.school	1.08676	0.865745	1.36419	0.473254
L_School.impSecondary.school	0.87926	0.689373	1.12145	0.29993
L_School.impLonger.education..incl..University.deg..	0.764683	0.600307	0.974068	0.0297998
bmi_sc	1.18347	1.1144	1.25682	4.01305e-08
alc_sc	1.07549	1.00986	1.14539	0.0234981
pa_sc	0.946866	0.885009	1.01305	0.113213
nullvector.1	1	1	1	1
Smoke_Stat.imp2	1.27586	1.09511	1.48644	0.00177445
Smoke_Stat.imp3	1.84426	1.58059	2.15192	7.50482e-15
nullvector.2	1	1	1	1
Hli_Dietscore_C.imp1	0.850742	0.696704	1.03884	0.112715
Hli_Dietscore_C.imp2	0.900841	0.74901	1.08345	0.267481
Hli_Dietscore_C.imp3	0.771798	0.628666	0.947519	0.0133214
Hli_Dietscore_C.imp4	0.745596	0.617237	0.900649	0.00232298
